# Supplementary material for: Variation in ant-mediated seed dispersal along elevation gradients
Source: PeerJ. 2019 Apr 11;7:e6686. doi: 10.7717/peerj.6686 (PMC6462393; doi:10.7717/peerj.6686)
Supplement: Supplemental Information 3 [file peerj-07-6686-s003.csv]

Depot #	Site	Elevation	Seed	# of seeds	Time_cat	seeds.removed	hours	total.seeds.removed	Lat	Lon	Exact.Elevation	bare.ground	t.max	t.min
1	CHI	1600	Datura	25	0	0	0	0	31.88361	-109.1781	1602	39.89	47	15
1	CHI	2200	Datura	25	0	0	0	0	31.92433	-109.25466	2206	51.39	43	16
1	CHI	2800	Datura	25	0	0	0	0	31.887927	-109.27999	2787	55.39	30	10.5
1	CHI	1600	Iris	25	0	0	0		31.88361	-109.1781	1602	39.89	47	15
1	CHI	2200	Iris	n.a.	0	0	0		31.92433	-109.25466	2206	51.39	43	16
1	CHI	2800	Iris	25	0	0	0		31.887927	-109.27999	2787	55.39	30	10.5
1	CHI	1600	Oat	25	0	0	0		31.88361	-109.1781	1602	39.89	47	15
1	CHI	2200	Oat	25	0	0	0		31.92433	-109.25466	2206	51.39	43	16
1	CHI	2800	Oat	25	0	0	0		31.887927	-109.27999	2787	55.39	30	10.5
1	CHI	1600	Sumac	25	0	0	0		31.88361	-109.1781	1602	39.89	47	15
1	CHI	2200	Sumac	25	0	0	0		31.92433	-109.25466	2206	51.39	43	16
1	CHI	2800	Sumac	25	0	0	0		31.887927	-109.27999	2787	55.39	30	10.5
2	CHI	1600	Datura	25	0	0	0	0	31.88361	-109.1781	1602	39.89	47	15
2	CHI	2200	Datura	25	0	0	0	0	31.92433	-109.25466	2206	51.39	43	16
2	CHI	2800	Datura	25	0	0	0	0	31.887927	-109.27999	2787	55.39	30	10.5
2	CHI	1600	Iris	25	0	0	0		31.88361	-109.1781	1602	39.89	47	15
2	CHI	2200	Iris	n.a.	0	0	0		31.92433	-109.25466	2206	51.39	43	16
2	CHI	2800	Iris	25	0	0	0		31.887927	-109.27999	2787	55.39	30	10.5
2	CHI	1600	Oat	25	0	0	0		31.88361	-109.1781	1602	39.89	47	15
2	CHI	2200	Oat	25	0	0	0		31.92433	-109.25466	2206	51.39	43	16
2	CHI	2800	Oat	25	0	0	0		31.887927	-109.27999	2787	55.39	30	10.5
2	CHI	1600	Sumac	25	0	0	0		31.88361	-109.1781	1602	39.89	47	15
2	CHI	2200	Sumac	25	0	0	0		31.92433	-109.25466	2206	51.39	43	16
2	CHI	2800	Sumac	25	0	0	0		31.887927	-109.27999	2787	55.39	30	10.5
3	CHI	1600	Datura	25	0	0	0	0	31.88361	-109.1781	1602	39.89	47	15
3	CHI	2200	Datura	25	0	0	0	0	31.92433	-109.25466	2206	51.39	43	16
3	CHI	2800	Datura	25	0	0	0	0	31.887927	-109.27999	2787	55.39	30	10.5
3	CHI	1600	Iris	25	0	0	0		31.88361	-109.1781	1602	39.89	47	15
3	CHI	2200	Iris	n.a.	0	0	0		31.92433	-109.25466	2206	51.39	43	16
3	CHI	2800	Iris	25	0	0	0		31.887927	-109.27999	2787	55.39	30	10.5
3	CHI	1600	Oat	25	0	0	0		31.88361	-109.1781	1602	39.89	47	15
3	CHI	2200	Oat	25	0	0	0		31.92433	-109.25466	2206	51.39	43	16
3	CHI	2800	Oat	25	0	0	0		31.887927	-109.27999	2787	55.39	30	10.5
3	CHI	1600	Sumac	25	0	0	0		31.88361	-109.1781	1602	39.89	47	15
3	CHI	2200	Sumac	25	0	0	0		31.92433	-109.25466	2206	51.39	43	16
3	CHI	2800	Sumac	25	0	0	0		31.887927	-109.27999	2787	55.39	30	10.5
4	CHI	1600	Datura	25	0	0	0	0	31.88361	-109.1781	1602	39.89	47	15
4	CHI	2200	Datura	25	0	0	0	0	31.92433	-109.25466	2206	51.39	43	16
4	CHI	2800	Datura	25	0	0	0	0	31.887927	-109.27999	2787	55.39	30	10.5
4	CHI	1600	Iris	25	0	0	0		31.88361	-109.1781	1602	39.89	47	15
4	CHI	2200	Iris	25	0	0	0		31.92433	-109.25466	2206	51.39	43	16
4	CHI	2800	Iris	25	0	0	0		31.887927	-109.27999	2787	55.39	30	10.5
4	CHI	1600	Oat	25	0	0	0		31.88361	-109.1781	1602	39.89	47	15
4	CHI	2200	Oat	25	0	0	0		31.92433	-109.25466	2206	51.39	43	16
4	CHI	2800	Oat	25	0	0	0		31.887927	-109.27999	2787	55.39	30	10.5
4	CHI	1600	Sumac	25	0	0	0		31.88361	-109.1781	1602	39.89	47	15
4	CHI	2200	Sumac	25	0	0	0		31.92433	-109.25466	2206	51.39	43	16
4	CHI	2800	Sumac	25	0	0	0		31.887927	-109.27999	2787	55.39	30	10.5
5	CHI	1600	Datura	25	0	0	0	0	31.88361	-109.1781	1602	39.89	47	15
5	CHI	2200	Datura	25	0	0	0	0	31.92433	-109.25466	2206	51.39	43	16
5	CHI	2800	Datura	25	0	0	0	0	31.887927	-109.27999	2787	55.39	30	10.5
5	CHI	1600	Iris	25	0	0	0		31.88361	-109.1781	1602	39.89	47	15
5	CHI	2200	Iris	25	0	0	0		31.92433	-109.25466	2206	51.39	43	16
5	CHI	2800	Iris	25	0	0	0		31.887927	-109.27999	2787	55.39	30	10.5
5	CHI	1600	Oat	25	0	0	0		31.88361	-109.1781	1602	39.89	47	15
5	CHI	2200	Oat	25	0	0	0		31.92433	-109.25466	2206	51.39	43	16
5	CHI	2800	Oat	25	0	0	0		31.887927	-109.27999	2787	55.39	30	10.5
5	CHI	1600	Sumac	25	0	0	0		31.88361	-109.1781	1602	39.89	47	15
5	CHI	2200	Sumac	25	0	0	0		31.92433	-109.25466	2206	51.39	43	16
5	CHI	2800	Sumac	25	0	0	0		31.887927	-109.27999	2787	55.39	30	10.5
6	CHI	1600	Datura	25	0	0	0	0	31.88361	-109.1781	1602	39.89	47	15
6	CHI	2200	Datura	25	0	0	0	0	31.92433	-109.25466	2206	51.39	43	16
6	CHI	2800	Datura	25	0	0	0	0	31.887927	-109.27999	2787	55.39	30	10.5
6	CHI	1600	Iris	25	0	0	0		31.88361	-109.1781	1602	39.89	47	15
6	CHI	2200	Iris	25	0	0	0		31.92433	-109.25466	2206	51.39	43	16
6	CHI	2800	Iris	n.a.	0	0	0		31.887927	-109.27999	2787	55.39	30	10.5
6	CHI	1600	Oat	25	0	0	0		31.88361	-109.1781	1602	39.89	47	15
6	CHI	2200	Oat	25	0	0	0		31.92433	-109.25466	2206	51.39	43	16
6	CHI	2800	Oat	25	0	0	0		31.887927	-109.27999	2787	55.39	30	10.5
6	CHI	1600	Sumac	25	0	0	0		31.88361	-109.1781	1602	39.89	47	15
6	CHI	2200	Sumac	25	0	0	0		31.92433	-109.25466	2206	51.39	43	16
6	CHI	2800	Sumac	25	0	0	0		31.887927	-109.27999	2787	55.39	30	10.5
7	CHI	1600	Datura	25	0	0	0	0	31.88361	-109.1781	1602	39.89	47	15
7	CHI	2200	Datura	25	0	0	0	0	31.92433	-109.25466	2206	51.39	43	16
7	CHI	2800	Datura	25	0	0	0	0	31.887927	-109.27999	2787	55.39	30	10.5
7	CHI	1600	Iris	25	0	0	0		31.88361	-109.1781	1602	39.89	47	15
7	CHI	2200	Iris	25	0	0	0		31.92433	-109.25466	2206	51.39	43	16
7	CHI	2800	Iris	n.a.	0	0	0		31.887927	-109.27999	2787	55.39	30	10.5
7	CHI	1600	Oat	25	0	0	0		31.88361	-109.1781	1602	39.89	47	15
7	CHI	2200	Oat	25	0	0	0		31.92433	-109.25466	2206	51.39	43	16
7	CHI	2800	Oat	25	0	0	0		31.887927	-109.27999	2787	55.39	30	10.5
7	CHI	1600	Sumac	25	0	0	0		31.88361	-109.1781	1602	39.89	47	15
7	CHI	2200	Sumac	25	0	0	0		31.92433	-109.25466	2206	51.39	43	16
7	CHI	2800	Sumac	25	0	0	0		31.887927	-109.27999	2787	55.39	30	10.5
8	CHI	1600	Datura	25	0	0	0	0	31.88361	-109.1781	1602	39.89	47	15
8	CHI	2200	Datura	25	0	0	0	0	31.92433	-109.25466	2206	51.39	43	16
8	CHI	2800	Datura	25	0	0	0	0	31.887927	-109.27999	2787	55.39	30	10.5
8	CHI	1600	Iris	n.a.	0	0	0		31.88361	-109.1781	1602	39.89	47	15
8	CHI	2200	Iris	25	0	0	0		31.92433	-109.25466	2206	51.39	43	16
8	CHI	2800	Iris	n.a.	0	0	0		31.887927	-109.27999	2787	55.39	30	10.5
8	CHI	1600	Oat	25	0	0	0		31.88361	-109.1781	1602	39.89	47	15
8	CHI	2200	Oat	25	0	0	0		31.92433	-109.25466	2206	51.39	43	16
8	CHI	2800	Oat	25	0	0	0		31.887927	-109.27999	2787	55.39	30	10.5
8	CHI	1600	Sumac	25	0	0	0		31.88361	-109.1781	1602	39.89	47	15
8	CHI	2200	Sumac	25	0	0	0		31.92433	-109.25466	2206	51.39	43	16
8	CHI	2800	Sumac	25	0	0	0		31.887927	-109.27999	2787	55.39	30	10.5
9	CHI	1600	Datura	25	0	0	0	0	31.88361	-109.1781	1602	39.89	47	15
9	CHI	2200	Datura	25	0	0	0	0	31.92433	-109.25466	2206	51.39	43	16
9	CHI	2800	Datura	25	0	0	0	0	31.887927	-109.27999	2787	55.39	30	10.5
9	CHI	1600	Iris	n.a.	0	0	0		31.88361	-109.1781	1602	39.89	47	15
9	CHI	2200	Iris	25	0	0	0		31.92433	-109.25466	2206	51.39	43	16
9	CHI	2800	Iris	25	0	0	0		31.887927	-109.27999	2787	55.39	30	10.5
9	CHI	1600	Oat	25	0	0	0		31.88361	-109.1781	1602	39.89	47	15
9	CHI	2200	Oat	25	0	0	0		31.92433	-109.25466	2206	51.39	43	16
9	CHI	2800	Oat	25	0	0	0		31.887927	-109.27999	2787	55.39	30	10.5
9	CHI	1600	Sumac	25	0	0	0		31.88361	-109.1781	1602	39.89	47	15
9	CHI	2200	Sumac	25	0	0	0		31.92433	-109.25466	2206	51.39	43	16
9	CHI	2800	Sumac	25	0	0	0		31.887927	-109.27999	2787	55.39	30	10.5
10	CHI	1600	Datura	25	0	0	0	0	31.88361	-109.1781	1602	39.89	47	15
10	CHI	2200	Datura	25	0	0	0	0	31.92433	-109.25466	2206	51.39	43	16
10	CHI	2800	Datura	25	0	0	0	0	31.887927	-109.27999	2787	55.39	30	10.5
10	CHI	1600	Iris	n.a.	0	0	0		31.88361	-109.1781	1602	39.89	47	15
10	CHI	2200	Iris	25	0	0	0		31.92433	-109.25466	2206	51.39	43	16
10	CHI	2800	Iris	25	0	0	0		31.887927	-109.27999	2787	55.39	30	10.5
10	CHI	1600	Oat	25	0	0	0		31.88361	-109.1781	1602	39.89	47	15
10	CHI	2200	Oat	25	0	0	0		31.92433	-109.25466	2206	51.39	43	16
10	CHI	2800	Oat	25	0	0	0		31.887927	-109.27999	2787	55.39	30	10.5
10	CHI	1600	Sumac	25	0	0	0		31.88361	-109.1781	1602	39.89	47	15
10	CHI	2200	Sumac	25	0	0	0		31.92433	-109.25466	2206	51.39	43	16
10	CHI	2800	Sumac	25	0	0	0		31.887927	-109.27999	2787	55.39	30	10.5
1	CNF	1600	Datura	25	0	0	0	0	32.66839	-109.7979681	1585	39.78	56	19.5
1	CNF	2200	Datura	25	0	0	0	0	32.63509	-109.82078	2229	81.94	44	13
1	CNF	2800	Datura	25	0	0	0	0	32.69286	-109.900864	2828	77.28	20	9
1	CNF	1600	Iris	25	0	0	0		32.66839	-109.7979681	1585	39.78	56	19.5
1	CNF	2200	Iris	25	0	0	0		32.63509	-109.82078	2229	81.94	44	13
1	CNF	2800	Iris	25	0	0	0		32.69286	-109.900864	2828	77.28	20	9
1	CNF	1600	Oat	25	0	0	0		32.66839	-109.7979681	1585	39.78	56	19.5
1	CNF	2200	Oat	25	0	0	0		32.63509	-109.82078	2229	81.94	44	13
1	CNF	2800	Oat	25	0	0	0		32.69286	-109.900864	2828	77.28	20	9
1	CNF	1600	Sumac	25	0	0	0		32.66839	-109.7979681	1585	39.78	56	19.5
1	CNF	2200	Sumac	25	0	0	0		32.63509	-109.82078	2229	81.94	44	13
2	CNF	1600	Datura	25	0	0	0	0	32.66839	-109.7979681	1585	39.78	56	19.5
2	CNF	2200	Datura	25	0	0	0	0	32.63509	-109.82078	2229	81.94	44	13
2	CNF	2800	Datura	25	0	0	0	0	32.69286	-109.900864	2828	77.28	20	9
2	CNF	1600	Iris	25	0	0	0		32.66839	-109.7979681	1585	39.78	56	19.5
2	CNF	2200	Iris	25	0	0	0		32.63509	-109.82078	2229	81.94	44	13
2	CNF	2800	Iris	25	0	0	0		32.69286	-109.900864	2828	77.28	20	9
2	CNF	1600	Oat	25	0	0	0		32.66839	-109.7979681	1585	39.78	56	19.5
2	CNF	2200	Oat	25	0	0	0		32.63509	-109.82078	2229	81.94	44	13
2	CNF	2800	Oat	25	0	0	0		32.69286	-109.900864	2828	77.28	20	9
2	CNF	1600	Sumac	25	0	0	0		32.66839	-109.7979681	1585	39.78	56	19.5
2	CNF	2200	Sumac	25	0	0	0		32.63509	-109.82078	2229	81.94	44	13
3	CNF	1600	Datura	25	0	0	0	0	32.66839	-109.7979681	1585	39.78	56	19.5
3	CNF	2200	Datura	25	0	0	0	0	32.63509	-109.82078	2229	81.94	44	13
3	CNF	2800	Datura	25	0	0	0	0	32.69286	-109.900864	2828	77.28	20	9
3	CNF	1600	Iris	25	0	0	0		32.66839	-109.7979681	1585	39.78	56	19.5
3	CNF	2200	Iris	25	0	0	0		32.63509	-109.82078	2229	81.94	44	13
3	CNF	2800	Iris	25	0	0	0		32.69286	-109.900864	2828	77.28	20	9
3	CNF	1600	Oat	25	0	0	0		32.66839	-109.7979681	1585	39.78	56	19.5
3	CNF	2200	Oat	25	0	0	0		32.63509	-109.82078	2229	81.94	44	13
3	CNF	2800	Oat	25	0	0	0		32.69286	-109.900864	2828	77.28	20	9
3	CNF	1600	Sumac	25	0	0	0		32.66839	-109.7979681	1585	39.78	56	19.5
3	CNF	2200	Sumac	25	0	0	0		32.63509	-109.82078	2229	81.94	44	13
4	CNF	1600	Datura	25	0	0	0	0	32.66839	-109.7979681	1585	39.78	56	19.5
4	CNF	2200	Datura	25	0	0	0	0	32.63509	-109.82078	2229	81.94	44	13
4	CNF	2800	Datura	25	0	0	0	0	32.69286	-109.900864	2828	77.28	20	9
4	CNF	1600	Iris	25	0	0	0		32.66839	-109.7979681	1585	39.78	56	19.5
4	CNF	2200	Iris	25	0	0	0		32.63509	-109.82078	2229	81.94	44	13
4	CNF	2800	Iris	25	0	0	0		32.69286	-109.900864	2828	77.28	20	9
4	CNF	1600	Oat	25	0	0	0		32.66839	-109.7979681	1585	39.78	56	19.5
4	CNF	2200	Oat	25	0	0	0		32.63509	-109.82078	2229	81.94	44	13
4	CNF	2800	Oat	25	0	0	0		32.69286	-109.900864	2828	77.28	20	9
4	CNF	1600	Sumac	25	0	0	0		32.66839	-109.7979681	1585	39.78	56	19.5
4	CNF	2200	Sumac	25	0	0	0		32.63509	-109.82078	2229	81.94	44	13
4	CNF	2800	Sumac	25	0	0	0		32.69286	-109.900864	2828	77.28	20	9
5	CNF	1600	Datura	25	0	0	0	0	32.66839	-109.7979681	1585	39.78	56	19.5
5	CNF	2200	Datura	25	0	0	0	0	32.63509	-109.82078	2229	81.94	44	13
5	CNF	2800	Datura	25	0	0	0	0	32.69286	-109.900864	2828	77.28	20	9
5	CNF	1600	Iris	25	0	0	0		32.66839	-109.7979681	1585	39.78	56	19.5
5	CNF	2200	Iris	25	0	0	0		32.63509	-109.82078	2229	81.94	44	13
5	CNF	2800	Iris	25	0	0	0		32.69286	-109.900864	2828	77.28	20	9
5	CNF	1600	Oat	25	0	0	0		32.66839	-109.7979681	1585	39.78	56	19.5
5	CNF	2200	Oat	25	0	0	0		32.63509	-109.82078	2229	81.94	44	13
5	CNF	2800	Oat	25	0	0	0		32.69286	-109.900864	2828	77.28	20	9
5	CNF	1600	Sumac	25	0	0	0		32.66839	-109.7979681	1585	39.78	56	19.5
5	CNF	2200	Sumac	25	0	0	0		32.63509	-109.82078	2229	81.94	44	13
5	CNF	2800	Sumac	25	0	0	0		32.69286	-109.900864	2828	77.28	20	9
6	CNF	1600	Datura	25	0	0	0	0	32.66839	-109.7979681	1585	39.78	56	19.5
6	CNF	2200	Datura	25	0	0	0	0	32.63509	-109.82078	2229	81.94	44	13
6	CNF	2800	Datura	25	0	0	0	0	32.69286	-109.900864	2828	77.28	20	9
6	CNF	1600	Iris	25	0	0	0		32.66839	-109.7979681	1585	39.78	56	19.5
6	CNF	2200	Iris	25	0	0	0		32.63509	-109.82078	2229	81.94	44	13
6	CNF	2800	Iris	25	0	0	0		32.69286	-109.900864	2828	77.28	20	9
6	CNF	1600	Oat	25	0	0	0		32.66839	-109.7979681	1585	39.78	56	19.5
6	CNF	2200	Oat	25	0	0	0		32.63509	-109.82078	2229	81.94	44	13
6	CNF	2800	Oat	25	0	0	0		32.69286	-109.900864	2828	77.28	20	9
6	CNF	1600	Sumac	25	0	0	0		32.66839	-109.7979681	1585	39.78	56	19.5
6	CNF	2200	Sumac	25	0	0	0		32.63509	-109.82078	2229	81.94	44	13
7	CNF	1600	Datura	25	0	0	0	0	32.66839	-109.7979681	1585	39.78	56	19.5
7	CNF	2200	Datura	25	0	0	0	0	32.63509	-109.82078	2229	81.94	44	13
7	CNF	2800	Datura	25	0	0	0	0	32.69286	-109.900864	2828	77.28	20	9
7	CNF	1600	Iris	25	0	0	0		32.66839	-109.7979681	1585	39.78	56	19.5
7	CNF	2200	Iris	25	0	0	0		32.63509	-109.82078	2229	81.94	44	13
7	CNF	2800	Iris	25	0	0	0		32.69286	-109.900864	2828	77.28	20	9
7	CNF	1600	Oat	25	0	0	0		32.66839	-109.7979681	1585	39.78	56	19.5
7	CNF	2200	Oat	25	0	0	0		32.63509	-109.82078	2229	81.94	44	13
7	CNF	2800	Oat	25	0	0	0		32.69286	-109.900864	2828	77.28	20	9
7	CNF	1600	Sumac	25	0	0	0		32.66839	-109.7979681	1585	39.78	56	19.5
7	CNF	2200	Sumac	25	0	0	0		32.63509	-109.82078	2229	81.94	44	13
7	CNF	2800	Sumac	25	0	0	0		32.69286	-109.900864	2828	77.28	20	9
8	CNF	1600	Datura	25	0	0	0	0	32.66839	-109.7979681	1585	39.78	56	19.5
8	CNF	2200	Datura	25	0	0	0	0	32.63509	-109.82078	2229	81.94	44	13
8	CNF	2800	Datura	25	0	0	0	0	32.69286	-109.900864	2828	77.28	20	9
8	CNF	1600	Iris	25	0	0	0		32.66839	-109.7979681	1585	39.78	56	19.5
8	CNF	2200	Iris	25	0	0	0		32.63509	-109.82078	2229	81.94	44	13
8	CNF	2800	Iris	25	0	0	0		32.69286	-109.900864	2828	77.28	20	9
8	CNF	1600	Oat	25	0	0	0		32.66839	-109.7979681	1585	39.78	56	19.5
8	CNF	2200	Oat	25	0	0	0		32.63509	-109.82078	2229	81.94	44	13
8	CNF	2800	Oat	25	0	0	0		32.69286	-109.900864	2828	77.28	20	9
8	CNF	1600	Sumac	25	0	0	0		32.66839	-109.7979681	1585	39.78	56	19.5
8	CNF	2200	Sumac	25	0	0	0		32.63509	-109.82078	2229	81.94	44	13
9	CNF	1600	Datura	25	0	0	0	0	32.66839	-109.7979681	1585	39.78	56	19.5
9	CNF	2200	Datura	25	0	0	0	0	32.63509	-109.82078	2229	81.94	44	13
9	CNF	2800	Datura	25	0	0	0	0	32.69286	-109.900864	2828	77.28	20	9
9	CNF	1600	Iris	25	0	0	0		32.66839	-109.7979681	1585	39.78	56	19.5
9	CNF	2200	Iris	25	0	0	0		32.63509	-109.82078	2229	81.94	44	13
9	CNF	2800	Iris	25	0	0	0		32.69286	-109.900864	2828	77.28	20	9
9	CNF	1600	Oat	25	0	0	0		32.66839	-109.7979681	1585	39.78	56	19.5
9	CNF	2200	Oat	25	0	0	0		32.63509	-109.82078	2229	81.94	44	13
9	CNF	2800	Oat	25	0	0	0		32.69286	-109.900864	2828	77.28	20	9
9	CNF	1600	Sumac	25	0	0	0		32.66839	-109.7979681	1585	39.78	56	19.5
9	CNF	2200	Sumac	25	0	0	0		32.63509	-109.82078	2229	81.94	44	13
9	CNF	2800	Sumac	25	0	0	0		32.69286	-109.900864	2828	77.28	20	9
10	CNF	1600	Datura	25	0	0	0	0	32.66839	-109.7979681	1585	39.78	56	19.5
10	CNF	2200	Datura	25	0	0	0	0	32.63509	-109.82078	2229	81.94	44	13
10	CNF	2800	Datura	25	0	0	0	0	32.69286	-109.900864	2828	77.28	20	9
10	CNF	1600	Iris	25	0	0	0		32.66839	-109.7979681	1585	39.78	56	19.5
10	CNF	2200	Iris	25	0	0	0		32.63509	-109.82078	2229	81.94	44	13
10	CNF	2800	Iris	25	0	0	0		32.69286	-109.900864	2828	77.28	20	9
10	CNF	1600	Oat	25	0	0	0		32.66839	-109.7979681	1585	39.78	56	19.5
10	CNF	2200	Oat	25	0	0	0		32.63509	-109.82078	2229	81.94	44	13
10	CNF	2800	Oat	25	0	0	0		32.69286	-109.900864	2828	77.28	20	9
10	CNF	1600	Sumac	25	0	0	0		32.66839	-109.7979681	1585	39.78	56	19.5
10	CNF	2200	Sumac	25	0	0	0		32.63509	-109.82078	2229	81.94	44	13
10	CNF	2800	Sumac	25	0	0	0		32.69286	-109.900864	2828	77.28	20	9
1	LNF	1600	Datura	25	0	0	0	0	32.9617	105.8906	1595	64.06	62	16
1	LNF	2200	Datura	25	0	0	0	0	32.92597	-105.83401	2241	53.89	43	12
1	LNF	2800	Datura	25	0	0	0	0	32.8885	-105.7975	2834	29.17	32	7
1	LNF	2800	Datura	25	0	0	0	0	32.8885	-105.7975	2834	29.17	32	7
1	LNF	1600	Iris	25	0	0	0		32.9617	105.8906	1595	64.06	62	16
1	LNF	2200	Iris	25	0	0	0		32.92597	-105.83401	2241	53.89	43	12
1	LNF	2800	Iris	25	0	0	0		32.8885	-105.7975	2834	29.17	32	7
1	LNF	2800	Iris	25	0	0	0		32.8885	-105.7975	2834	29.17	32	7
1	LNF	1600	Oat	25	0	0	0		32.9617	105.8906	1595	64.06	62	16
1	LNF	2200	Oat	25	0	0	0		32.92597	-105.83401	2241	53.89	43	12
1	LNF	2800	Oat	25	0	0	0		32.8885	-105.7975	2834	29.17	32	7
1	LNF	2800	Oat	25	0	0	0		32.8885	-105.7975	2834	29.17	32	7
1	LNF	1600	Sumac	25	0	0	0		32.9617	105.8906	1595	64.06	62	16
1	LNF	2200	Sumac	25	0	0	0		32.92597	-105.83401	2241	53.89	43	12
1	LNF	2800	Sumac	25	0	0	0		32.8885	-105.7975	2834	29.17	32	7
1	LNF	2800	Sumac	25	0	0	0		32.8885	-105.7975	2834	29.17	32	7
2	LNF	1600	Datura	25	0	0	0	0	32.9617	105.8906	1595	64.06	62	16
2	LNF	2200	Datura	25	0	0	0	0	32.92597	-105.83401	2241	53.89	43	12
2	LNF	2800	Datura	25	0	0	0	0	32.8885	-105.7975	2834	29.17	32	7
2	LNF	2800	Datura	25	0	0	0	0	32.8885	-105.7975	2834	29.17	32	7
2	LNF	1600	Iris	25	0	0	0		32.9617	105.8906	1595	64.06	62	16
2	LNF	2200	Iris	25	0	0	0		32.92597	-105.83401	2241	53.89	43	12
2	LNF	2800	Iris	25	0	0	0		32.8885	-105.7975	2834	29.17	32	7
2	LNF	2800	Iris	25	0	0	0		32.8885	-105.7975	2834	29.17	32	7
2	LNF	1600	Oat	25	0	0	0		32.9617	105.8906	1595	64.06	62	16
2	LNF	2200	Oat	25	0	0	0		32.92597	-105.83401	2241	53.89	43	12
2	LNF	2800	Oat	25	0	0	0		32.8885	-105.7975	2834	29.17	32	7
2	LNF	2800	Oat	25	0	0	0		32.8885	-105.7975	2834	29.17	32	7
2	LNF	1600	Sumac	25	0	0	0		32.9617	105.8906	1595	64.06	62	16
2	LNF	2200	Sumac	25	0	0	0		32.92597	-105.83401	2241	53.89	43	12
2	LNF	2800	Sumac	25	0	0	0		32.8885	-105.7975	2834	29.17	32	7
3	LNF	1600	Datura	25	0	0	0	0	32.9617	105.8906	1595	64.06	62	16
3	LNF	2200	Datura	25	0	0	0	0	32.92597	-105.83401	2241	53.89	43	12
3	LNF	2800	Datura	25	0	0	0	0	32.8885	-105.7975	2834	29.17	32	7
3	LNF	1600	Iris	25	0	0	0		32.9617	105.8906	1595	64.06	62	16
3	LNF	2200	Iris	25	0	0	0		32.92597	-105.83401	2241	53.89	43	12
3	LNF	2800	Iris	25	0	0	0		32.8885	-105.7975	2834	29.17	32	7
3	LNF	2800	Iris	25	0	0	0		32.8885	-105.7975	2834	29.17	32	7
3	LNF	1600	Oat	25	0	0	0		32.9617	105.8906	1595	64.06	62	16
3	LNF	2200	Oat	25	0	0	0		32.92597	-105.83401	2241	53.89	43	12
3	LNF	2800	Oat	25	0	0	0		32.8885	-105.7975	2834	29.17	32	7
3	LNF	2800	Oat	25	0	0	0		32.8885	-105.7975	2834	29.17	32	7
3	LNF	1600	Sumac	25	0	0	0		32.9617	105.8906	1595	64.06	62	16
3	LNF	2200	Sumac	25	0	0	0		32.92597	-105.83401	2241	53.89	43	12
3	LNF	2800	Sumac	25	0	0	0		32.8885	-105.7975	2834	29.17	32	7
3	LNF	2800	Sumac	25	0	0	0		32.8885	-105.7975	2834	29.17	32	7
4	LNF	1600	Datura	25	0	0	0	0	32.9617	105.8906	1595	64.06	62	16
4	LNF	2200	Datura	25	0	0	0	0	32.92597	-105.83401	2241	53.89	43	12
4	LNF	2800	Datura	25	0	0	0	0	32.8885	-105.7975	2834	29.17	32	7
4	LNF	2800	Datura	25	0	0	0	0	32.8885	-105.7975	2834	29.17	32	7
4	LNF	1600	Iris	25	0	0	0		32.9617	105.8906	1595	64.06	62	16
4	LNF	2200	Iris	25	0	0	0		32.92597	-105.83401	2241	53.89	43	12
4	LNF	2800	Iris	25	0	0	0		32.8885	-105.7975	2834	29.17	32	7
4	LNF	2800	Iris	25	0	0	0		32.8885	-105.7975	2834	29.17	32	7
4	LNF	1600	Oat	25	0	0	0		32.9617	105.8906	1595	64.06	62	16
4	LNF	2200	Oat	25	0	0	0		32.92597	-105.83401	2241	53.89	43	12
4	LNF	2800	Oat	25	0	0	0		32.8885	-105.7975	2834	29.17	32	7
4	LNF	2800	Oat	25	0	0	0		32.8885	-105.7975	2834	29.17	32	7
4	LNF	1600	Sumac	25	0	0	0		32.9617	105.8906	1595	64.06	62	16
4	LNF	2200	Sumac	25	0	0	0		32.92597	-105.83401	2241	53.89	43	12
4	LNF	2800	Sumac	25	0	0	0		32.8885	-105.7975	2834	29.17	32	7
4	LNF	2800	Sumac	25	0	0	0		32.8885	-105.7975	2834	29.17	32	7
5	LNF	1600	Datura	25	0	0	0	0	32.9617	105.8906	1595	64.06	62	16
5	LNF	2200	Datura	25	0	0	0	0	32.92597	-105.83401	2241	53.89	43	12
5	LNF	2800	Datura	25	0	0	0	0	32.8885	-105.7975	2834	29.17	32	7
5	LNF	2800	Datura	25	0	0	0	0	32.8885	-105.7975	2834	29.17	32	7
5	LNF	1600	Iris	25	0	0	0		32.9617	105.8906	1595	64.06	62	16
5	LNF	2200	Iris	25	0	0	0		32.92597	-105.83401	2241	53.89	43	12
5	LNF	2800	Iris	25	0	0	0		32.8885	-105.7975	2834	29.17	32	7
5	LNF	2800	Iris	25	0	0	0		32.8885	-105.7975	2834	29.17	32	7
5	LNF	1600	Oat	25	0	0	0		32.9617	105.8906	1595	64.06	62	16
5	LNF	2200	Oat	25	0	0	0		32.92597	-105.83401	2241	53.89	43	12
5	LNF	2800	Oat	25	0	0	0		32.8885	-105.7975	2834	29.17	32	7
5	LNF	2800	Oat	25	0	0	0		32.8885	-105.7975	2834	29.17	32	7
5	LNF	1600	Sumac	25	0	0	0		32.9617	105.8906	1595	64.06	62	16
5	LNF	2200	Sumac	25	0	0	0		32.92597	-105.83401	2241	53.89	43	12
5	LNF	2800	Sumac	25	0	0	0		32.8885	-105.7975	2834	29.17	32	7
5	LNF	2800	Sumac	25	0	0	0		32.8885	-105.7975	2834	29.17	32	7
6	LNF	1600	Datura	25	0	0	0	0	32.9617	105.8906	1595	64.06	62	16
6	LNF	2200	Datura	25	0	0	0	0	32.92597	-105.83401	2241	53.89	43	12
6	LNF	2800	Datura	25	0	0	0	0	32.8885	-105.7975	2834	29.17	32	7
6	LNF	1600	Iris	25	0	0	0		32.9617	105.8906	1595	64.06	62	16
6	LNF	2200	Iris	25	0	0	0		32.92597	-105.83401	2241	53.89	43	12
6	LNF	2800	Iris	25	0	0	0		32.8885	-105.7975	2834	29.17	32	7
6	LNF	1600	Oat	25	0	0	0		32.9617	105.8906	1595	64.06	62	16
6	LNF	2200	Oat	25	0	0	0		32.92597	-105.83401	2241	53.89	43	12
6	LNF	2800	Oat	25	0	0	0		32.8885	-105.7975	2834	29.17	32	7
6	LNF	1600	Sumac	25	0	0	0		32.9617	105.8906	1595	64.06	62	16
6	LNF	2200	Sumac	25	0	0	0		32.92597	-105.83401	2241	53.89	43	12
6	LNF	2800	Sumac	25	0	0	0		32.8885	-105.7975	2834	29.17	32	7
7	LNF	1600	Datura	25	0	0	0	0	32.9617	105.8906	1595	64.06	62	16
7	LNF	2200	Datura	25	0	0	0	0	32.92597	-105.83401	2241	53.89	43	12
7	LNF	2800	Datura	25	0	0	0	0	32.8885	-105.7975	2834	29.17	32	7
7	LNF	1600	Iris	25	0	0	0		32.9617	105.8906	1595	64.06	62	16
7	LNF	2200	Iris	25	0	0	0		32.92597	-105.83401	2241	53.89	43	12
7	LNF	2800	Iris	25	0	0	0		32.8885	-105.7975	2834	29.17	32	7
7	LNF	1600	Oat	25	0	0	0		32.9617	105.8906	1595	64.06	62	16
7	LNF	2200	Oat	25	0	0	0		32.92597	-105.83401	2241	53.89	43	12
7	LNF	2800	Oat	25	0	0	0		32.8885	-105.7975	2834	29.17	32	7
7	LNF	1600	Sumac	25	0	0	0		32.9617	105.8906	1595	64.06	62	16
7	LNF	2200	Sumac	25	0	0	0		32.92597	-105.83401	2241	53.89	43	12
7	LNF	2800	Sumac	25	0	0	0		32.8885	-105.7975	2834	29.17	32	7
8	LNF	1600	Datura	25	0	0	0	0	32.9617	105.8906	1595	64.06	62	16
8	LNF	2200	Datura	25	0	0	0	0	32.92597	-105.83401	2241	53.89	43	12
8	LNF	2800	Datura	25	0	0	0	0	32.8885	-105.7975	2834	29.17	32	7
8	LNF	1600	Iris	25	0	0	0		32.9617	105.8906	1595	64.06	62	16
8	LNF	2200	Iris	25	0	0	0		32.92597	-105.83401	2241	53.89	43	12
8	LNF	2800	Iris	25	0	0	0		32.8885	-105.7975	2834	29.17	32	7
8	LNF	1600	Oat	25	0	0	0		32.9617	105.8906	1595	64.06	62	16
8	LNF	2200	Oat	25	0	0	0		32.92597	-105.83401	2241	53.89	43	12
8	LNF	2800	Oat	25	0	0	0		32.8885	-105.7975	2834	29.17	32	7
8	LNF	1600	Sumac	25	0	0	0		32.9617	105.8906	1595	64.06	62	16
8	LNF	2200	Sumac	25	0	0	0		32.92597	-105.83401	2241	53.89	43	12
8	LNF	2800	Sumac	25	0	0	0		32.8885	-105.7975	2834	29.17	32	7
9	LNF	1600	Datura	25	0	0	0	0	32.9617	105.8906	1595	64.06	62	16
9	LNF	2200	Datura	25	0	0	0	0	32.92597	-105.83401	2241	53.89	43	12
9	LNF	2800	Datura	25	0	0	0	0	32.8885	-105.7975	2834	29.17	32	7
9	LNF	1600	Iris	25	0	0	0		32.9617	105.8906	1595	64.06	62	16
9	LNF	2200	Iris	25	0	0	0		32.92597	-105.83401	2241	53.89	43	12
9	LNF	2800	Iris	25	0	0	0		32.8885	-105.7975	2834	29.17	32	7
9	LNF	1600	Oat	25	0	0	0		32.9617	105.8906	1595	64.06	62	16
9	LNF	2200	Oat	25	0	0	0		32.92597	-105.83401	2241	53.89	43	12
9	LNF	2800	Oat	25	0	0	0		32.8885	-105.7975	2834	29.17	32	7
9	LNF	1600	Sumac	25	0	0	0		32.9617	105.8906	1595	64.06	62	16
9	LNF	2200	Sumac	25	0	0	0		32.92597	-105.83401	2241	53.89	43	12
9	LNF	2800	Sumac	25	0	0	0		32.8885	-105.7975	2834	29.17	32	7
10	LNF	1600	Datura	25	0	0	0	0	32.9617	105.8906	1595	64.06	62	16
10	LNF	2200	Datura	25	0	0	0	0	32.92597	-105.83401	2241	53.89	43	12
10	LNF	2800	Datura	25	0	0	0	0	32.8885	-105.7975	2834	29.17	32	7
10	LNF	1600	Iris	25	0	0	0		32.9617	105.8906	1595	64.06	62	16
10	LNF	2200	Iris	25	0	0	0		32.92597	-105.83401	2241	53.89	43	12
10	LNF	2800	Iris	25	0	0	0		32.8885	-105.7975	2834	29.17	32	7
10	LNF	1600	Oat	25	0	0	0		32.9617	105.8906	1595	64.06	62	16
10	LNF	2200	Oat	25	0	0	0		32.92597	-105.83401	2241	53.89	43	12
10	LNF	2800	Oat	25	0	0	0		32.8885	-105.7975	2834	29.17	32	7
10	LNF	1600	Sumac	25	0	0	0		32.9617	105.8906	1595	64.06	62	16
10	LNF	2200	Sumac	25	0	0	0		32.92597	-105.83401	2241	53.89	43	12
10	LNF	2800	Sumac	25	0	0	0		32.8885	-105.7975	2834	29.17	32	7
1	MOG	1600	Datura	25	0	0	0	0	33.45402	-108.92729	1565	62.11	50.5	23
1	MOG	2200	Datura	25	0	0	0	0	33.57691	-108.72841	2239	57.67	41	7
1	MOG	2200	Datura	25	0	0	0		33.57691	-108.72841	2239	57.67	41	7
1	MOG	2800	Datura	25	0	0	0	0	33.45105	108.65593	2810	71.83	28	4
1	MOG	1600	Iris	25	0	0	0		33.45402	-108.92729	1565	62.11	50.5	23
1	MOG	2200	Iris	25	0	0	0		33.57691	-108.72841	2239	57.67	41	7
1	MOG	2200	Iris	25	0	0	0		33.57691	-108.72841	2239	57.67	41	7
1	MOG	2800	Iris	25	0	0	0		33.45105	108.65593	2810	71.83	28	4
1	MOG	1600	Oat	25	0	0	0		33.45402	-108.92729	1565	62.11	50.5	23
1	MOG	2200	Oat	25	0	0	0		33.57691	-108.72841	2239	57.67	41	7
1	MOG	2200	Oat	25	0	0	0		33.57691	-108.72841	2239	57.67	41	7
1	MOG	2800	Oat	25	0	0	0	0	33.45105	108.65593	2810	71.83	28	4
1	MOG	1600	Sumac	25	0	0	0	0	33.45402	-108.92729	1565	62.11	50.5	23
1	MOG	2200	Sumac	25	0	0	0	0	33.57691	-108.72841	2239	57.67	41	7
1	MOG	2200	Sumac	25	0	0	0		33.57691	-108.72841	2239	57.67	41	7
1	MOG	2800	Sumac	25	0	0	0		33.45105	108.65593	2810	71.83	28	4
2	MOG	1600	Datura	25	0	0	0	0	33.45402	-108.92729	1565	62.11	50.5	23
2	MOG	2200	Datura	25	0	0	0	0	33.57691	-108.72841	2239	57.67	41	7
2	MOG	2200	Datura	25	0	0	0	0	33.57691	-108.72841	2239	57.67	41	7
2	MOG	2800	Datura	25	0	0	0	0	33.45105	108.65593	2810	71.83	28	4
2	MOG	1600	Iris	25	0	0	0		33.45402	-108.92729	1565	62.11	50.5	23
2	MOG	2200	Iris	25	0	0	0		33.57691	-108.72841	2239	57.67	41	7
2	MOG	2800	Iris	25	0	0	0		33.45105	108.65593	2810	71.83	28	4
2	MOG	1600	Oat	25	0	0	0		33.45402	-108.92729	1565	62.11	50.5	23
2	MOG	2200	Oat	25	0	0	0		33.57691	-108.72841	2239	57.67	41	7
2	MOG	2200	Oat	25	0	0	0		33.57691	-108.72841	2239	57.67	41	7
2	MOG	2800	Oat	25	0	0	0		33.45105	108.65593	2810	71.83	28	4
2	MOG	1600	Sumac	25	0	0	0		33.45402	-108.92729	1565	62.11	50.5	23
2	MOG	2200	Sumac	25	0	0	0		33.57691	-108.72841	2239	57.67	41	7
2	MOG	2200	Sumac	25	0	0	0		33.57691	-108.72841	2239	57.67	41	7
2	MOG	2800	Sumac	25	0	0	0		33.45105	108.65593	2810	71.83	28	4
3	MOG	1600	Datura	25	0	0	0	0	33.45402	-108.92729	1565	62.11	50.5	23
3	MOG	2200	Datura	25	0	0	0	0	33.57691	-108.72841	2239	57.67	41	7
3	MOG	2200	Datura	25	0	0	0	0	33.57691	-108.72841	2239	57.67	41	7
3	MOG	2800	Datura	25	0	0	0	0	33.45105	108.65593	2810	71.83	28	4
3	MOG	1600	Iris	25	0	0	0		33.45402	-108.92729	1565	62.11	50.5	23
3	MOG	2200	Iris	25	0	0	0		33.57691	-108.72841	2239	57.67	41	7
3	MOG	2800	Iris	25	0	0	0		33.45105	108.65593	2810	71.83	28	4
3	MOG	1600	Oat	25	0	0	0		33.45402	-108.92729	1565	62.11	50.5	23
3	MOG	2200	Oat	25	0	0	0		33.57691	-108.72841	2239	57.67	41	7
3	MOG	2200	Oat	25	0	0	0		33.57691	-108.72841	2239	57.67	41	7
3	MOG	2800	Oat	25	0	0	0		33.45105	108.65593	2810	71.83	28	4
3	MOG	1600	Sumac	25	0	0	0		33.45402	-108.92729	1565	62.11	50.5	23
3	MOG	2200	Sumac	25	0	0	0		33.57691	-108.72841	2239	57.67	41	7
3	MOG	2200	Sumac	25	0	0	0		33.57691	-108.72841	2239	57.67	41	7
3	MOG	2800	Sumac	25	0	0	0		33.45105	108.65593	2810	71.83	28	4
4	MOG	1600	Datura	25	0	0	0	0	33.45402	-108.92729	1565	62.11	50.5	23
4	MOG	2200	Datura	25	0	0	0	0	33.57691	-108.72841	2239	57.67	41	7
4	MOG	2200	Datura	25	0	0	0	0	33.57691	-108.72841	2239	57.67	41	7
4	MOG	2800	Datura	25	0	0	0	0	33.45105	108.65593	2810	71.83	28	4
4	MOG	1600	Iris	25	0	0	0		33.45402	-108.92729	1565	62.11	50.5	23
4	MOG	2200	Iris	25	0	0	0		33.57691	-108.72841	2239	57.67	41	7
4	MOG	2800	Iris	25	0	0	0		33.45105	108.65593	2810	71.83	28	4
4	MOG	1600	Oat	25	0	0	0		33.45402	-108.92729	1565	62.11	50.5	23
4	MOG	2200	Oat	25	0	0	0		33.57691	-108.72841	2239	57.67	41	7
4	MOG	2200	Oat	25	0	0	0		33.57691	-108.72841	2239	57.67	41	7
4	MOG	2800	Oat	25	0	0	0		33.45105	108.65593	2810	71.83	28	4
4	MOG	1600	Sumac	25	0	0	0		33.45402	-108.92729	1565	62.11	50.5	23
4	MOG	2200	Sumac	25	0	0	0		33.57691	-108.72841	2239	57.67	41	7
4	MOG	2200	Sumac	25	0	0	0		33.57691	-108.72841	2239	57.67	41	7
4	MOG	2800	Sumac	25	0	0	0		33.45105	108.65593	2810	71.83	28	4
5	MOG	1600	Datura	25	0	0	0	0	33.45402	-108.92729	1565	62.11	50.5	23
5	MOG	2200	Datura	25	0	0	0	0	33.57691	-108.72841	2239	57.67	41	7
5	MOG	2200	Datura	25	0	0	0	0	33.57691	-108.72841	2239	57.67	41	7
5	MOG	2800	Datura	25	0	0	0	0	33.45105	108.65593	2810	71.83	28	4
5	MOG	1600	Iris	25	0	0	0		33.45402	-108.92729	1565	62.11	50.5	23
5	MOG	2200	Iris	25	0	0	0		33.57691	-108.72841	2239	57.67	41	7
5	MOG	2800	Iris	25	0	0	0		33.45105	108.65593	2810	71.83	28	4
5	MOG	1600	Oat	25	0	0	0		33.45402	-108.92729	1565	62.11	50.5	23
5	MOG	2200	Oat	25	0	0	0		33.57691	-108.72841	2239	57.67	41	7
5	MOG	2200	Oat	25	0	0	0		33.57691	-108.72841	2239	57.67	41	7
5	MOG	2800	Oat	25	0	0	0		33.45105	108.65593	2810	71.83	28	4
5	MOG	1600	Sumac	25	0	0	0		33.45402	-108.92729	1565	62.11	50.5	23
5	MOG	2200	Sumac	25	0	0	0		33.57691	-108.72841	2239	57.67	41	7
5	MOG	2200	Sumac	25	0	0	0		33.57691	-108.72841	2239	57.67	41	7
5	MOG	2800	Sumac	25	0	0	0		33.45105	108.65593	2810	71.83	28	4
6	MOG	1600	Datura	25	0	0	0	0	33.45402	-108.92729	1565	62.11	50.5	23
6	MOG	2200	Datura	25	0	0	0	0	33.57691	-108.72841	2239	57.67	41	7
6	MOG	2200	Datura	25	0	0	0	0	33.57691	-108.72841	2239	57.67	41	7
6	MOG	2800	Datura	25	0	0	0	0	33.45105	108.65593	2810	71.83	28	4
6	MOG	1600	Iris	25	0	0	0		33.45402	-108.92729	1565	62.11	50.5	23
6	MOG	2200	Iris	25	0	0	0		33.57691	-108.72841	2239	57.67	41	7
6	MOG	2800	Iris	25	0	0	0		33.45105	108.65593	2810	71.83	28	4
6	MOG	1600	Oat	25	0	0	0		33.45402	-108.92729	1565	62.11	50.5	23
6	MOG	2200	Oat	25	0	0	0		33.57691	-108.72841	2239	57.67	41	7
6	MOG	2200	Oat	25	0	0	0		33.57691	-108.72841	2239	57.67	41	7
6	MOG	2800	Oat	25	0	0	0		33.45105	108.65593	2810	71.83	28	4
6	MOG	1600	Sumac	25	0	0	0		33.45402	-108.92729	1565	62.11	50.5	23
6	MOG	2200	Sumac	25	0	0	0		33.57691	-108.72841	2239	57.67	41	7
6	MOG	2200	Sumac	25	0	0	0		33.57691	-108.72841	2239	57.67	41	7
6	MOG	2800	Sumac	25	0	0	0		33.45105	108.65593	2810	71.83	28	4
7	MOG	1600	Datura	25	0	0	0	0	33.45402	-108.92729	1565	62.11	50.5	23
7	MOG	2200	Datura	25	0	0	0	0	33.57691	-108.72841	2239	57.67	41	7
7	MOG	2200	Datura	25	0	0	0	0	33.57691	-108.72841	2239	57.67	41	7
7	MOG	2800	Datura	25	0	0	0	0	33.45105	108.65593	2810	71.83	28	4
7	MOG	1600	Iris	25	0	0	0		33.45402	-108.92729	1565	62.11	50.5	23
7	MOG	2200	Iris	25	0	0	0		33.57691	-108.72841	2239	57.67	41	7
7	MOG	2800	Iris	25	0	0	0		33.45105	108.65593	2810	71.83	28	4
7	MOG	1600	Oat	25	0	0	0		33.45402	-108.92729	1565	62.11	50.5	23
7	MOG	2200	Oat	25	0	0	0		33.57691	-108.72841	2239	57.67	41	7
7	MOG	2200	Oat	25	0	0	0		33.57691	-108.72841	2239	57.67	41	7
7	MOG	2800	Oat	25	0	0	0		33.45105	108.65593	2810	71.83	28	4
7	MOG	1600	Sumac	25	0	0	0		33.45402	-108.92729	1565	62.11	50.5	23
7	MOG	2200	Sumac	25	0	0	0		33.57691	-108.72841	2239	57.67	41	7
7	MOG	2200	Sumac	25	0	0	0		33.57691	-108.72841	2239	57.67	41	7
7	MOG	2800	Sumac	25	0	0	0		33.45105	108.65593	2810	71.83	28	4
8	MOG	1600	Datura	25	0	0	0	0	33.45402	-108.92729	1565	62.11	50.5	23
8	MOG	2200	Datura	25	0	0	0	0	33.57691	-108.72841	2239	57.67	41	7
8	MOG	2200	Datura	25	0	0	0	0	33.57691	-108.72841	2239	57.67	41	7
8	MOG	2800	Datura	25	0	0	0	0	33.45105	108.65593	2810	71.83	28	4
8	MOG	1600	Iris	25	0	0	0		33.45402	-108.92729	1565	62.11	50.5	23
8	MOG	2200	Iris	25	0	0	0		33.57691	-108.72841	2239	57.67	41	7
8	MOG	2800	Iris	25	0	0	0		33.45105	108.65593	2810	71.83	28	4
8	MOG	1600	Oat	25	0	0	0		33.45402	-108.92729	1565	62.11	50.5	23
8	MOG	2200	Oat	25	0	0	0		33.57691	-108.72841	2239	57.67	41	7
8	MOG	2200	Oat	25	0	0	0		33.57691	-108.72841	2239	57.67	41	7
8	MOG	2800	Oat	25	0	0	0		33.45105	108.65593	2810	71.83	28	4
8	MOG	1600	Sumac	25	0	0	0		33.45402	-108.92729	1565	62.11	50.5	23
8	MOG	2200	Sumac	25	0	0	0		33.57691	-108.72841	2239	57.67	41	7
8	MOG	2200	Sumac	25	0	0	0		33.57691	-108.72841	2239	57.67	41	7
8	MOG	2800	Sumac	25	0	0	0	0	33.45105	108.65593	2810	71.83	28	4
9	MOG	1600	Datura	25	0	0	0	0	33.45402	-108.92729	1565	62.11	50.5	23
9	MOG	2200	Datura	25	0	0	0	0	33.57691	-108.72841	2239	57.67	41	7
9	MOG	2800	Datura	25	0	0	0		33.45105	108.65593	2810	71.83	28	4
9	MOG	1600	Iris	25	0	0	0		33.45402	-108.92729	1565	62.11	50.5	23
9	MOG	2200	Iris	25	0	0	0		33.57691	-108.72841	2239	57.67	41	7
9	MOG	2800	Iris	25	0	0	0		33.45105	108.65593	2810	71.83	28	4
9	MOG	1600	Oat	25	0	0	0		33.45402	-108.92729	1565	62.11	50.5	23
9	MOG	2200	Oat	25	0	0	0		33.57691	-108.72841	2239	57.67	41	7
9	MOG	2800	Oat	25	0	0	0		33.45105	108.65593	2810	71.83	28	4
9	MOG	1600	Sumac	25	0	0	0		33.45402	-108.92729	1565	62.11	50.5	23
9	MOG	2200	Sumac	25	0	0	0		33.57691	-108.72841	2239	57.67	41	7
9	MOG	2800	Sumac	25	0	0	0		33.45105	108.65593	2810	71.83	28	4
10	MOG	1600	Datura	25	0	0	0	0	33.45402	-108.92729	1565	62.11	50.5	23
10	MOG	2200	Datura	25	0	0	0	0	33.57691	-108.72841	2239	57.67	41	7
10	MOG	2800	Datura	25	0	0	0	0	33.45105	108.65593	2810	71.83	28	4
10	MOG	1600	Iris	25	0	0	0		33.45402	-108.92729	1565	62.11	50.5	23
10	MOG	2200	Iris	25	0	0	0		33.57691	-108.72841	2239	57.67	41	7
10	MOG	2800	Iris	25	0	0	0		33.45105	108.65593	2810	71.83	28	4
10	MOG	1600	Oat	25	0	0	0		33.45402	-108.92729	1565	62.11	50.5	23
10	MOG	2200	Oat	25	0	0	0		33.57691	-108.72841	2239	57.67	41	7
10	MOG	2800	Oat	25	0	0	0		33.45105	108.65593	2810	71.83	28	4
10	MOG	1600	Sumac	25	0	0	0		33.45402	-108.92729	1565	62.11	50.5	23
10	MOG	2200	Sumac	25	0	0	0		33.57691	-108.72841	2239	57.67	41	7
10	MOG	2800	Sumac	25	0	0	0		33.45105	108.65593	2810	71.83	28	4
11	MOG	2800	Datura	25	0	0	0	0	33.45105	108.65593	2810	71.83	28	4
11	MOG	2800	Iris	25	0	0	0		33.45105	108.65593	2810	71.83	28	4
11	MOG	2800	Oat	25	0	0	0		33.45105	108.65593	2810	71.83	28	4
11	MOG	2800	Sumac	25	0	0	0		33.45105	108.65593	2810	71.83	28	4
12	MOG	2800	Datura	25	0	0	0	0	33.45105	108.65593	2810	71.83	28	4
12	MOG	2800	Iris	25	0	0	0		33.45105	108.65593	2810	71.83	28	4
12	MOG	2800	Oat	25	0	0	0		33.45105	108.65593	2810	71.83	28	4
12	MOG	2800	Sumac	25	0	0	0		33.45105	108.65593	2810	71.83	28	4
1	CHI	1600	Datura	24	1	1	12		31.88361	-109.1781	1602	39.89	47	15
1	CHI	2200	Datura	24	1	1	12		31.92433	-109.25466	2206	51.39	43	16
1	CHI	2800	Datura	25	1	0	12	2	31.887927	-109.27999	2787	55.39	30	10.5
1	CHI	1600	Iris	25	1	0	12	12	31.88361	-109.1781	1602	39.89	47	15
1	CHI	2200	Iris	n.a.	1	0	12	0	31.92433	-109.25466	2206	51.39	43	16
1	CHI	2800	Iris	25	1	0	12		31.887927	-109.27999	2787	55.39	30	10.5
1	CHI	1600	Oat	17	1	8	12		31.88361	-109.1781	1602	39.89	47	15
1	CHI	2200	Oat	25	1	0	12		31.92433	-109.25466	2206	51.39	43	16
1	CHI	2800	Oat	23	1	2	12		31.887927	-109.27999	2787	55.39	30	10.5
1	CHI	1600	Sumac	25	1	0	12		31.88361	-109.1781	1602	39.89	47	15
1	CHI	2200	Sumac	25	1	0	12		31.92433	-109.25466	2206	51.39	43	16
1	CHI	2800	Sumac	25	1	0	12		31.887927	-109.27999	2787	55.39	30	10.5
2	CHI	1600	Datura	21	1	4	12		31.88361	-109.1781	1602	39.89	47	15
2	CHI	2200	Datura	25	1	0	12		31.92433	-109.25466	2206	51.39	43	16
2	CHI	2800	Datura	25	1	0	12	3	31.887927	-109.27999	2787	55.39	30	10.5
2	CHI	1600	Iris	23	1	1	12	4	31.88361	-109.1781	1602	39.89	47	15
2	CHI	2200	Iris	n.a.	1	0	12	1	31.92433	-109.25466	2206	51.39	43	16
2	CHI	2800	Iris	23	1	2	12		31.887927	-109.27999	2787	55.39	30	10.5
2	CHI	1600	Oat	22	1	3	12		31.88361	-109.1781	1602	39.89	47	15
2	CHI	2200	Oat	25	1	0	12		31.92433	-109.25466	2206	51.39	43	16
2	CHI	2800	Oat	24	1	1	12		31.887927	-109.27999	2787	55.39	30	10.5
2	CHI	1600	Sumac	25	1	0	12		31.88361	-109.1781	1602	39.89	47	15
2	CHI	2200	Sumac	25	1	0	12		31.92433	-109.25466	2206	51.39	43	16
2	CHI	2800	Sumac	25	1	0	12		31.887927	-109.27999	2787	55.39	30	10.5
3	CHI	1600	Datura	25	1	0	12		31.88361	-109.1781	1602	39.89	47	15
3	CHI	2200	Datura	24	1	1	12		31.92433	-109.25466	2206	51.39	43	16
3	CHI	2800	Datura	25	1	0	12	3	31.887927	-109.27999	2787	55.39	30	10.5
3	CHI	1600	Iris	25	1	0	12	1	31.88361	-109.1781	1602	39.89	47	15
3	CHI	2200	Iris	n.a.	1	0	12	1	31.92433	-109.25466	2206	51.39	43	16
3	CHI	2800	Iris	22	1	3	12		31.887927	-109.27999	2787	55.39	30	10.5
3	CHI	1600	Oat	24	1	1	12		31.88361	-109.1781	1602	39.89	47	15
3	CHI	2200	Oat	25	1	0	12		31.92433	-109.25466	2206	51.39	43	16
3	CHI	2800	Oat	25	1	0	12		31.887927	-109.27999	2787	55.39	30	10.5
3	CHI	1600	Sumac	25	1	0	12		31.88361	-109.1781	1602	39.89	47	15
3	CHI	2200	Sumac	25	1	0	12		31.92433	-109.25466	2206	51.39	43	16
3	CHI	2800	Sumac	25	1	0	12		31.887927	-109.27999	2787	55.39	30	10.5
4	CHI	1600	Datura	25	1	0	12		31.88361	-109.1781	1602	39.89	47	15
4	CHI	2200	Datura	24	1	1	12		31.92433	-109.25466	2206	51.39	43	16
4	CHI	2800	Datura	25	1	0	12	5	31.887927	-109.27999	2787	55.39	30	10.5
4	CHI	1600	Iris	19	1	5	12	9	31.88361	-109.1781	1602	39.89	47	15
4	CHI	2200	Iris	4	1	0	12	5	31.92433	-109.25466	2206	51.39	43	16
4	CHI	2800	Iris	22	1	3	12		31.887927	-109.27999	2787	55.39	30	10.5
4	CHI	1600	Oat	24	1	1	12		31.88361	-109.1781	1602	39.89	47	15
4	CHI	2200	Oat	21	1	4	12		31.92433	-109.25466	2206	51.39	43	16
4	CHI	2800	Oat	23	1	2	12		31.887927	-109.27999	2787	55.39	30	10.5
4	CHI	1600	Sumac	25	1	0	12		31.88361	-109.1781	1602	39.89	47	15
4	CHI	2200	Sumac	25	1	0	12		31.92433	-109.25466	2206	51.39	43	16
4	CHI	2800	Sumac	25	1	0	12		31.887927	-109.27999	2787	55.39	30	10.5
5	CHI	1600	Datura	22	1	3	12		31.88361	-109.1781	1602	39.89	47	15
5	CHI	2200	Datura	24	1	1	12		31.92433	-109.25466	2206	51.39	43	16
5	CHI	2800	Datura	25	1	0	12	1	31.887927	-109.27999	2787	55.39	30	10.5
5	CHI	1600	Iris	23	1	2	12	12	31.88361	-109.1781	1602	39.89	47	15
5	CHI	2200	Iris	25	1	0	12	5	31.92433	-109.25466	2206	51.39	43	16
5	CHI	2800	Iris	24	1	1	12		31.887927	-109.27999	2787	55.39	30	10.5
5	CHI	1600	Oat	17	1	8	12		31.88361	-109.1781	1602	39.89	47	15
5	CHI	2200	Oat	21	1	4	12		31.92433	-109.25466	2206	51.39	43	16
5	CHI	2800	Oat	25	1	0	12		31.887927	-109.27999	2787	55.39	30	10.5
5	CHI	1600	Sumac	25	1	0	12		31.88361	-109.1781	1602	39.89	47	15
5	CHI	2200	Sumac	25	1	0	12		31.92433	-109.25466	2206	51.39	43	16
5	CHI	2800	Sumac	25	1	0	12		31.887927	-109.27999	2787	55.39	30	10.5
6	CHI	1600	Datura	23	1	2	12		31.88361	-109.1781	1602	39.89	47	15
6	CHI	2200	Datura	24	1	1	12		31.92433	-109.25466	2206	51.39	43	16
6	CHI	2800	Datura	23	1	2	12	4	31.887927	-109.27999	2787	55.39	30	10.5
6	CHI	1600	Iris	21	1	0	12	8	31.88361	-109.1781	1602	39.89	47	15
6	CHI	2200	Iris	25	1	0	12	0	31.92433	-109.25466	2206	51.39	43	16
6	CHI	2800	Iris	n.a	1	0	12		31.887927	-109.27999	2787	55.39	30	10.5
6	CHI	1600	Oat	25	1	0	12		31.88361	-109.1781	1602	39.89	47	15
6	CHI	2200	Oat	25	1	0	12		31.92433	-109.25466	2206	51.39	43	16
6	CHI	2800	Oat	23	1	2	12		31.887927	-109.27999	2787	55.39	30	10.5
6	CHI	1600	Sumac	24	1	1	12		31.88361	-109.1781	1602	39.89	47	15
6	CHI	2200	Sumac	25	1	0	12		31.92433	-109.25466	2206	51.39	43	16
6	CHI	2800	Sumac	25	1	0	12		31.887927	-109.27999	2787	55.39	30	10.5
7	CHI	1600	Datura	18	1	7	12		31.88361	-109.1781	1602	39.89	47	15
7	CHI	2200	Datura	25	1	0	12		31.92433	-109.25466	2206	51.39	43	16
7	CHI	2800	Datura	24	1	1	12	3	31.887927	-109.27999	2787	55.39	30	10.5
7	CHI	1600	Iris	23	1	0	12	4	31.88361	-109.1781	1602	39.89	47	15
7	CHI	2200	Iris	25	1	0	12	2	31.92433	-109.25466	2206	51.39	43	16
7	CHI	2800	Iris	n.a.	1	0	12		31.887927	-109.27999	2787	55.39	30	10.5
7	CHI	1600	Oat	24	1	1	12		31.88361	-109.1781	1602	39.89	47	15
7	CHI	2200	Oat	23	1	2	12		31.92433	-109.25466	2206	51.39	43	16
7	CHI	2800	Oat	24	1	1	12		31.887927	-109.27999	2787	55.39	30	10.5
7	CHI	1600	Sumac	25	1	0	12		31.88361	-109.1781	1602	39.89	47	15
7	CHI	2200	Sumac	25	1	0	12		31.92433	-109.25466	2206	51.39	43	16
7	CHI	2800	Sumac	24	1	1	12		31.887927	-109.27999	2787	55.39	30	10.5
8	CHI	1600	Datura	22	1	3	12		31.88361	-109.1781	1602	39.89	47	15
8	CHI	2200	Datura	25	1	0	12		31.92433	-109.25466	2206	51.39	43	16
8	CHI	2800	Datura	25	1	0	12	0	31.887927	-109.27999	2787	55.39	30	10.5
8	CHI	1600	Iris	n.a.	1	0	12	4	31.88361	-109.1781	1602	39.89	47	15
8	CHI	2200	Iris	25	1	0	12	8	31.92433	-109.25466	2206	51.39	43	16
8	CHI	2800	Iris	n.a.	1	0	12		31.887927	-109.27999	2787	55.39	30	10.5
8	CHI	1600	Oat	22	1	3	12		31.88361	-109.1781	1602	39.89	47	15
8	CHI	2200	Oat	25	1	0	12		31.92433	-109.25466	2206	51.39	43	16
8	CHI	2800	Oat	25	1	0	12		31.887927	-109.27999	2787	55.39	30	10.5
8	CHI	1600	Sumac	25	1	0	12		31.88361	-109.1781	1602	39.89	47	15
8	CHI	2200	Sumac	24	1	1	12		31.92433	-109.25466	2206	51.39	43	16
8	CHI	2800	Sumac	25	1	0	12		31.887927	-109.27999	2787	55.39	30	10.5
9	CHI	1600	Datura	24	1	1	12		31.88361	-109.1781	1602	39.89	47	15
9	CHI	2200	Datura	18	1	7	12		31.92433	-109.25466	2206	51.39	43	16
9	CHI	2800	Datura	25	1	0	12	3	31.887927	-109.27999	2787	55.39	30	10.5
9	CHI	1600	Iris	n.a.	1	0	12	2	31.88361	-109.1781	1602	39.89	47	15
9	CHI	2200	Iris	24	1	1	12	30	31.92433	-109.25466	2206	51.39	43	16
9	CHI	2800	Iris	23	1	2	12		31.887927	-109.27999	2787	55.39	30	10.5
9	CHI	1600	Oat	23	1	2	12		31.88361	-109.1781	1602	39.89	47	15
9	CHI	2200	Oat	0	1	25	12		31.92433	-109.25466	2206	51.39	43	16
9	CHI	2800	Oat	25	1	0	12		31.887927	-109.27999	2787	55.39	30	10.5
9	CHI	1600	Sumac	25	1	0	12		31.88361	-109.1781	1602	39.89	47	15
9	CHI	2200	Sumac	23	1	2	12		31.92433	-109.25466	2206	51.39	43	16
9	CHI	2800	Sumac	24	1	1	12		31.887927	-109.27999	2787	55.39	30	10.5
10	CHI	1600	Datura	25	1	0	12		31.88361	-109.1781	1602	39.89	47	15
10	CHI	2200	Datura	23	1	2	12		31.92433	-109.25466	2206	51.39	43	16
10	CHI	2800	Datura	23	1	2	12	6	31.887927	-109.27999	2787	55.39	30	10.5
10	CHI	1600	Iris	n.a.	1	0	12	13	31.88361	-109.1781	1602	39.89	47	15
10	CHI	2200	Iris	25	1	0	12	24	31.92433	-109.25466	2206	51.39	43	16
10	CHI	2800	Iris	24	1	1	12		31.887927	-109.27999	2787	55.39	30	10.5
10	CHI	1600	Oat	14	1	11	12		31.88361	-109.1781	1602	39.89	47	15
10	CHI	2200	Oat	8	1	17	12		31.92433	-109.25466	2206	51.39	43	16
10	CHI	2800	Oat	22	1	3	12		31.887927	-109.27999	2787	55.39	30	10.5
10	CHI	1600	Sumac	25	1	0	12		31.88361	-109.1781	1602	39.89	47	15
10	CHI	2200	Sumac	18	1	7	12		31.92433	-109.25466	2206	51.39	43	16
10	CHI	2800	Sumac	25	1	0	12		31.887927	-109.27999	2787	55.39	30	10.5
1	CNF	1600	Datura	23	1	2	12	6	32.66839	-109.7979681	1585	39.78	56	19.5
1	CNF	2200	Datura	25	1	0	12	0	32.63509	-109.82078	2229	81.94	44	13
1	CNF	2800	Datura	25	1	0	12	0	32.69286	-109.900864	2828	77.28	20	9
1	CNF	1600	Iris	20	1	4	12		32.66839	-109.7979681	1585	39.78	56	19.5
1	CNF	2200	Iris	25	1	0	12		32.63509	-109.82078	2229	81.94	44	13
1	CNF	2800	Iris	25	1	0	12		32.69286	-109.900864	2828	77.28	20	9
1	CNF	1600	Oat	25	1	0	12		32.66839	-109.7979681	1585	39.78	56	19.5
1	CNF	2200	Oat	25	1	0	12		32.63509	-109.82078	2229	81.94	44	13
1	CNF	2800	Oat	25	1	0	12		32.69286	-109.900864	2828	77.28	20	9
1	CNF	1600	Sumac	25	1	0	12		32.66839	-109.7979681	1585	39.78	56	19.5
1	CNF	2200	Sumac	25	1	0	12		32.63509	-109.82078	2229	81.94	44	13
2	CNF	1600	Datura	24	1	1	12	3	32.66839	-109.7979681	1585	39.78	56	19.5
2	CNF	2200	Datura	25	1	0	12	1	32.63509	-109.82078	2229	81.94	44	13
2	CNF	2800	Datura	25	1	0	12	8	32.69286	-109.900864	2828	77.28	20	9
2	CNF	1600	Iris	25	1	0	12		32.66839	-109.7979681	1585	39.78	56	19.5
2	CNF	2200	Iris	24	1	1	12		32.63509	-109.82078	2229	81.94	44	13
2	CNF	2800	Iris	22	1	3	12		32.69286	-109.900864	2828	77.28	20	9
2	CNF	1600	Oat	22	1	2	12		32.66839	-109.7979681	1585	39.78	56	19.5
2	CNF	2200	Oat	25	1	0	12		32.63509	-109.82078	2229	81.94	44	13
2	CNF	2800	Oat	20	1	5	12		32.69286	-109.900864	2828	77.28	20	9
2	CNF	1600	Sumac	25	1	0	12		32.66839	-109.7979681	1585	39.78	56	19.5
2	CNF	2200	Sumac	25	1	0	12		32.63509	-109.82078	2229	81.94	44	13
3	CNF	1600	Datura	15	1	10	12	11	32.66839	-109.7979681	1585	39.78	56	19.5
3	CNF	2200	Datura	25	1	0	12	0	32.63509	-109.82078	2229	81.94	44	13
3	CNF	2800	Datura	25	1	0	12	0	32.69286	-109.900864	2828	77.28	20	9
3	CNF	1600	Iris	24	1	0	12		32.66839	-109.7979681	1585	39.78	56	19.5
3	CNF	2200	Iris	25	1	0	12		32.63509	-109.82078	2229	81.94	44	13
3	CNF	2800	Iris	25	1	0	12		32.69286	-109.900864	2828	77.28	20	9
3	CNF	1600	Oat	25	1	0	12		32.66839	-109.7979681	1585	39.78	56	19.5
3	CNF	2200	Oat	25	1	0	12		32.63509	-109.82078	2229	81.94	44	13
3	CNF	2800	Oat	25	1	0	12		32.69286	-109.900864	2828	77.28	20	9
3	CNF	1600	Sumac	24	1	1	12		32.66839	-109.7979681	1585	39.78	56	19.5
3	CNF	2200	Sumac	25	1	0	12		32.63509	-109.82078	2229	81.94	44	13
4	CNF	1600	Datura	16	1	4	12	8	32.66839	-109.7979681	1585	39.78	56	19.5
4	CNF	2200	Datura	23	1	2	12	4	32.63509	-109.82078	2229	81.94	44	13
4	CNF	2800	Datura	24	1	1	12	7	32.69286	-109.900864	2828	77.28	20	9
4	CNF	1600	Iris	23	1	0	12		32.66839	-109.7979681	1585	39.78	56	19.5
4	CNF	2200	Iris	23	1	2	12		32.63509	-109.82078	2229	81.94	44	13
4	CNF	2800	Iris	19	1	6	12		32.69286	-109.900864	2828	77.28	20	9
4	CNF	1600	Oat	21	1	4	12		32.66839	-109.7979681	1585	39.78	56	19.5
4	CNF	2200	Oat	25	1	0	12		32.63509	-109.82078	2229	81.94	44	13
4	CNF	2800	Oat	25	1	0	12		32.69286	-109.900864	2828	77.28	20	9
4	CNF	1600	Sumac	25	1	0	12		32.66839	-109.7979681	1585	39.78	56	19.5
4	CNF	2200	Sumac	25	1	0	12		32.63509	-109.82078	2229	81.94	44	13
4	CNF	2800	Sumac	25	1	0	12		32.69286	-109.900864	2828	77.28	20	9
5	CNF	1600	Datura	9	1	16	12	23	32.66839	-109.7979681	1585	39.78	56	19.5
5	CNF	2200	Datura	25	1	0	12	0	32.63509	-109.82078	2229	81.94	44	13
5	CNF	2800	Datura	24	1	1	12	5	32.69286	-109.900864	2828	77.28	20	9
5	CNF	1600	Iris	24	1	1	12		32.66839	-109.7979681	1585	39.78	56	19.5
5	CNF	2200	Iris	25	1	0	12		32.63509	-109.82078	2229	81.94	44	13
5	CNF	2800	Iris	25	1	0	12		32.69286	-109.900864	2828	77.28	20	9
5	CNF	1600	Oat	20	1	5	12		32.66839	-109.7979681	1585	39.78	56	19.5
5	CNF	2200	Oat	25	1	0	12		32.63509	-109.82078	2229	81.94	44	13
5	CNF	2800	Oat	21	1	4	12		32.69286	-109.900864	2828	77.28	20	9
5	CNF	1600	Sumac	23	1	1	12		32.66839	-109.7979681	1585	39.78	56	19.5
5	CNF	2200	Sumac	25	1	0	12		32.63509	-109.82078	2229	81.94	44	13
5	CNF	2800	Sumac	25	1	0	12		32.69286	-109.900864	2828	77.28	20	9
6	CNF	1600	Datura	25	1	0	12	2	32.66839	-109.7979681	1585	39.78	56	19.5
6	CNF	2200	Datura	25	1	0	12	1	32.63509	-109.82078	2229	81.94	44	13
6	CNF	2800	Datura	25	1	0	12	1	32.69286	-109.900864	2828	77.28	20	9
6	CNF	1600	Iris	25	1	0	12		32.66839	-109.7979681	1585	39.78	56	19.5
6	CNF	2200	Iris	25	1	0	12		32.63509	-109.82078	2229	81.94	44	13
6	CNF	2800	Iris	25	1	0	12		32.69286	-109.900864	2828	77.28	20	9
6	CNF	1600	Oat	23	1	2	12		32.66839	-109.7979681	1585	39.78	56	19.5
6	CNF	2200	Oat	24	1	1	12		32.63509	-109.82078	2229	81.94	44	13
6	CNF	2800	Oat	24	1	1	12		32.69286	-109.900864	2828	77.28	20	9
6	CNF	1600	Sumac	25	1	0	12		32.66839	-109.7979681	1585	39.78	56	19.5
6	CNF	2200	Sumac	25	1	0	12		32.63509	-109.82078	2229	81.94	44	13
7	CNF	1600	Datura	25	1	0	12	9	32.66839	-109.7979681	1585	39.78	56	19.5
7	CNF	2200	Datura	25	1	0	12	1	32.63509	-109.82078	2229	81.94	44	13
7	CNF	2800	Datura	25	1	0	12	0	32.69286	-109.900864	2828	77.28	20	9
7	CNF	1600	Iris	24	1	1	12		32.66839	-109.7979681	1585	39.78	56	19.5
7	CNF	2200	Iris	25	1	0	12		32.63509	-109.82078	2229	81.94	44	13
7	CNF	2800	Iris	25	1	0	12		32.69286	-109.900864	2828	77.28	20	9
7	CNF	1600	Oat	18	1	7	12		32.66839	-109.7979681	1585	39.78	56	19.5
7	CNF	2200	Oat	24	1	1	12		32.63509	-109.82078	2229	81.94	44	13
7	CNF	2800	Oat	25	1	0	12		32.69286	-109.900864	2828	77.28	20	9
7	CNF	1600	Sumac	24	1	1	12		32.66839	-109.7979681	1585	39.78	56	19.5
7	CNF	2200	Sumac	25	1	0	12		32.63509	-109.82078	2229	81.94	44	13
7	CNF	2800	Sumac	25	1	0	12		32.69286	-109.900864	2828	77.28	20	9
8	CNF	1600	Datura	15	1	10	12	16	32.66839	-109.7979681	1585	39.78	56	19.5
8	CNF	2200	Datura	25	1	0	12	2	32.63509	-109.82078	2229	81.94	44	13
8	CNF	2800	Datura	25	1	0	12	0	32.69286	-109.900864	2828	77.28	20	9
8	CNF	1600	Iris	21	1	4	12		32.66839	-109.7979681	1585	39.78	56	19.5
8	CNF	2200	Iris	24	1	1	12		32.63509	-109.82078	2229	81.94	44	13
8	CNF	2800	Iris	25	1	0	12		32.69286	-109.900864	2828	77.28	20	9
8	CNF	1600	Oat	23	1	2	12		32.66839	-109.7979681	1585	39.78	56	19.5
8	CNF	2200	Oat	24	1	1	12		32.63509	-109.82078	2229	81.94	44	13
8	CNF	2800	Oat	25	1	0	12		32.69286	-109.900864	2828	77.28	20	9
8	CNF	1600	Sumac	25	1	0	12		32.66839	-109.7979681	1585	39.78	56	19.5
8	CNF	2200	Sumac	25	1	0	12		32.63509	-109.82078	2229	81.94	44	13
9	CNF	1600	Datura	15	1	10	12	25	32.66839	-109.7979681	1585	39.78	56	19.5
9	CNF	2200	Datura	25	1	0	12	1	32.63509	-109.82078	2229	81.94	44	13
9	CNF	2800	Datura	25	1	0	12	0	32.69286	-109.900864	2828	77.28	20	9
9	CNF	1600	Iris	23	1	1	12		32.66839	-109.7979681	1585	39.78	56	19.5
9	CNF	2200	Iris	24	1	1	12		32.63509	-109.82078	2229	81.94	44	13
9	CNF	2800	Iris	25	1	0	12		32.69286	-109.900864	2828	77.28	20	9
9	CNF	1600	Oat	11	1	14	12		32.66839	-109.7979681	1585	39.78	56	19.5
9	CNF	2200	Oat	25	1	0	12		32.63509	-109.82078	2229	81.94	44	13
9	CNF	2800	Oat	25	1	0	12		32.69286	-109.900864	2828	77.28	20	9
9	CNF	1600	Sumac	25	1	0	12		32.66839	-109.7979681	1585	39.78	56	19.5
9	CNF	2200	Sumac	25	1	0	12		32.63509	-109.82078	2229	81.94	44	13
9	CNF	2800	Sumac	25	1	0	12		32.69286	-109.900864	2828	77.28	20	9
10	CNF	1600	Datura	15	1	10	12	12	32.66839	-109.7979681	1585	39.78	56	19.5
10	CNF	2200	Datura	25	1	0	12	1	32.63509	-109.82078	2229	81.94	44	13
10	CNF	2800	Datura	23	1	0	12	3	32.69286	-109.900864	2828	77.28	20	9
10	CNF	1600	Iris	25	1	0	12		32.66839	-109.7979681	1585	39.78	56	19.5
10	CNF	2200	Iris	24	1	1	12		32.63509	-109.82078	2229	81.94	44	13
10	CNF	2800	Iris	22	1	3	12		32.69286	-109.900864	2828	77.28	20	9
10	CNF	1600	Oat	17	1	2	12		32.66839	-109.7979681	1585	39.78	56	19.5
10	CNF	2200	Oat	25	1	0	12		32.63509	-109.82078	2229	81.94	44	13
10	CNF	2800	Oat	25	1	0	12		32.69286	-109.900864	2828	77.28	20	9
10	CNF	1600	Sumac	25	1	0	12		32.66839	-109.7979681	1585	39.78	56	19.5
10	CNF	2200	Sumac	25	1	0	12		32.63509	-109.82078	2229	81.94	44	13
10	CNF	2800	Sumac	25	1	0	12		32.69286	-109.900864	2828	77.28	20	9
1	LNF	1600	Datura	24	1	1	12	4	32.9617	105.8906	1595	64.06	62	16
1	LNF	2200	Datura	21	1	4	12	17	32.92597	-105.83401	2241	53.89	43	12
1	LNF	2800	Datura	25	1	0	12	1	32.8885	-105.7975	2834	29.17	32	7
1	LNF	1600	Iris	25	1	0	12		32.9617	105.8906	1595	64.06	62	16
1	LNF	2200	Iris	25	1	0	12		32.92597	-105.83401	2241	53.89	43	12
1	LNF	2800	Iris	25	1	0	12		32.8885	-105.7975	2834	29.17	32	7
1	LNF	1600	Oat	22	1	3	12		32.9617	105.8906	1595	64.06	62	16
1	LNF	2200	Oat	12	1	13	12		32.92597	-105.83401	2241	53.89	43	12
1	LNF	2800	Oat	25	1	0	12		32.8885	-105.7975	2834	29.17	32	7
1	LNF	1600	Sumac	25	1	0	12		32.9617	105.8906	1595	64.06	62	16
1	LNF	2200	Sumac	25	1	0	12		32.92597	-105.83401	2241	53.89	43	12
1	LNF	2800	Sumac	24	1	1	12		32.8885	-105.7975	2834	29.17	32	7
2	LNF	1600	Datura	24	1	1	12	6	32.9617	105.8906	1595	64.06	62	16
2	LNF	2200	Datura	9	1	16	12	64	32.92597	-105.83401	2241	53.89	43	12
2	LNF	2800	Datura	25	1	0	12	1	32.8885	-105.7975	2834	29.17	32	7
2	LNF	1600	Iris	25	1	0	12		32.9617	105.8906	1595	64.06	62	16
2	LNF	2200	Iris	2	1	23	12		32.92597	-105.83401	2241	53.89	43	12
2	LNF	2800	Iris	24	1	1	12		32.8885	-105.7975	2834	29.17	32	7
2	LNF	1600	Oat	21	1	4	12		32.9617	105.8906	1595	64.06	62	16
2	LNF	2200	Oat	0	1	25	12		32.92597	-105.83401	2241	53.89	43	12
2	LNF	2800	Oat	25	1	0	12		32.8885	-105.7975	2834	29.17	32	7
2	LNF	2800	Oat	24	1	1	12		32.8885	-105.7975	2834	29.17	32	7
2	LNF	1600	Sumac	25	1	0	12		32.9617	105.8906	1595	64.06	62	16
2	LNF	2200	Sumac	4	1	21	12		32.92597	-105.83401	2241	53.89	43	12
2	LNF	2800	Sumac	25	1	0	12		32.8885	-105.7975	2834	29.17	32	7
3	LNF	1600	Datura	25	1	0	12	2	32.9617	105.8906	1595	64.06	62	16
3	LNF	2200	Datura	20	1	5	12	15	32.92597	-105.83401	2241	53.89	43	12
3	LNF	2800	Datura	24	1	1	12	26	32.8885	-105.7975	2834	29.17	32	7
3	LNF	1600	Iris	24	1	1	12		32.9617	105.8906	1595	64.06	62	16
3	LNF	2200	Iris	20	1	5	12		32.92597	-105.83401	2241	53.89	43	12
3	LNF	2800	Iris	25	1	0	12		32.8885	-105.7975	2834	29.17	32	7
3	LNF	2800	Iris	25	1	0	12		32.8885	-105.7975	2834	29.17	32	7
3	LNF	1600	Oat	20	1	5	12		32.9617	105.8906	1595	64.06	62	16
3	LNF	2200	Oat	0	1	25	12		32.92597	-105.83401	2241	53.89	43	12
3	LNF	2800	Oat	24	1	1	12		32.8885	-105.7975	2834	29.17	32	7
3	LNF	1600	Sumac	25	1	0	12		32.9617	105.8906	1595	64.06	62	16
3	LNF	2200	Sumac	25	1	0	12		32.92597	-105.83401	2241	53.89	43	12
3	LNF	2800	Sumac	25	1	0	12		32.8885	-105.7975	2834	29.17	32	7
3	LNF	2800	Sumac	25	1	0	12		32.8885	-105.7975	2834	29.17	32	7
4	LNF	1600	Datura	25	1	0	12	3	32.9617	105.8906	1595	64.06	62	16
4	LNF	2200	Datura	25	1	0	12	26	32.92597	-105.83401	2241	53.89	43	12
4	LNF	2800	Datura	25	1	0	12	2	32.8885	-105.7975	2834	29.17	32	7
4	LNF	1600	Iris	24	1	1	12		32.9617	105.8906	1595	64.06	62	16
4	LNF	2200	Iris	22	1	3	12		32.92597	-105.83401	2241	53.89	43	12
4	LNF	2800	Iris	23	1	2	12		32.8885	-105.7975	2834	29.17	32	7
4	LNF	1600	Oat	23	1	2	12		32.9617	105.8906	1595	64.06	62	16
4	LNF	2200	Oat	2	1	23	12		32.92597	-105.83401	2241	53.89	43	12
4	LNF	2800	Oat	25	1	0	12		32.8885	-105.7975	2834	29.17	32	7
4	LNF	1600	Sumac	25	1	0	12		32.9617	105.8906	1595	64.06	62	16
4	LNF	2200	Sumac	25	1	0	12		32.92597	-105.83401	2241	53.89	43	12
4	LNF	2800	Sumac	25	1	0	12		32.8885	-105.7975	2834	29.17	32	7
5	LNF	1600	Datura	24	1	1	12	2	32.9617	105.8906	1595	64.06	62	16
5	LNF	2200	Datura	0	1	25	12	64	32.92597	-105.83401	2241	53.89	43	12
5	LNF	2800	Datura	24	1	1	12	1	32.8885	-105.7975	2834	29.17	32	7
5	LNF	1600	Iris	24	1	1	12		32.9617	105.8906	1595	64.06	62	16
5	LNF	2200	Iris	25	1	0	12		32.92597	-105.83401	2241	53.89	43	12
5	LNF	2800	Iris	25	1	0	12		32.8885	-105.7975	2834	29.17	32	7
5	LNF	1600	Oat	25	1	0	12		32.9617	105.8906	1595	64.06	62	16
5	LNF	2200	Oat	1	1	24	12		32.92597	-105.83401	2241	53.89	43	12
5	LNF	2800	Oat	25	1	0	12		32.8885	-105.7975	2834	29.17	32	7
5	LNF	1600	Sumac	25	1	0	12		32.9617	105.8906	1595	64.06	62	16
5	LNF	2200	Sumac	9	1	15	12		32.92597	-105.83401	2241	53.89	43	12
5	LNF	2800	Sumac	25	1	0	12	58	32.8885	-105.7975	2834	29.17	32	7
6	LNF	1600	Datura	22	1	2	12	8	32.9617	105.8906	1595	64.06	62	16
6	LNF	2200	Datura	17	1	8	12		32.92597	-105.83401	2241	53.89	43	12
6	LNF	1600	Iris	25	1	0	12		32.9617	105.8906	1595	64.06	62	16
6	LNF	2200	Iris	0	1	25	12		32.92597	-105.83401	2241	53.89	43	12
6	LNF	1600	Oat	22	1	2	12		32.9617	105.8906	1595	64.06	62	16
6	LNF	2200	Oat	0	1	25	12		32.92597	-105.83401	2241	53.89	43	12
6	LNF	1600	Sumac	20	1	4	12		32.9617	105.8906	1595	64.06	62	16
6	LNF	2200	Sumac	25	1	0	12		32.92597	-105.83401	2241	53.89	43	12
7	LNF	1600	Datura	24	1	1	12	8	32.9617	105.8906	1595	64.06	62	16
7	LNF	2200	Datura	20	1	5	12	18	32.92597	-105.83401	2241	53.89	43	12
7	LNF	2800	Datura	25	1	0	12	14	32.8885	-105.7975	2834	29.17	32	7
7	LNF	1600	Iris	23	1	2	12		32.9617	105.8906	1595	64.06	62	16
7	LNF	2200	Iris	21	1	4	12		32.92597	-105.83401	2241	53.89	43	12
7	LNF	2800	Iris	13	1	12	12		32.8885	-105.7975	2834	29.17	32	7
7	LNF	1600	Oat	21	1	4	12		32.9617	105.8906	1595	64.06	62	16
7	LNF	2200	Oat	16	1	9	12		32.92597	-105.83401	2241	53.89	43	12
7	LNF	2800	Oat	25	1	0	12		32.8885	-105.7975	2834	29.17	32	7
7	LNF	1600	Sumac	24	1	1	12		32.9617	105.8906	1595	64.06	62	16
7	LNF	2200	Sumac	25	1	0	12		32.92597	-105.83401	2241	53.89	43	12
7	LNF	2800	Sumac	23	1	2	12		32.8885	-105.7975	2834	29.17	32	7
8	LNF	1600	Datura	24	1	1	12	1	32.9617	105.8906	1595	64.06	62	16
8	LNF	2200	Datura	0	1	25	12	56	32.92597	-105.83401	2241	53.89	43	12
8	LNF	1600	Iris	25	1	0	12		32.9617	105.8906	1595	64.06	62	16
8	LNF	2200	Iris	19	1	6	12		32.92597	-105.83401	2241	53.89	43	12
8	LNF	1600	Oat	25	1	0	12		32.9617	105.8906	1595	64.06	62	16
8	LNF	2200	Oat	0	1	25	12		32.92597	-105.83401	2241	53.89	43	12
8	LNF	1600	Sumac	25	1	0	12		32.9617	105.8906	1595	64.06	62	16
8	LNF	2200	Sumac	25	1	0	12		32.92597	-105.83401	2241	53.89	43	12
9	LNF	1600	Datura	24	1	1	12	11	32.9617	105.8906	1595	64.06	62	16
9	LNF	2200	Datura	11	1	14	12	47	32.92597	-105.83401	2241	53.89	43	12
9	LNF	1600	Iris	24	1	1	12		32.9617	105.8906	1595	64.06	62	16
9	LNF	2200	Iris	10	1	15	12		32.92597	-105.83401	2241	53.89	43	12
9	LNF	1600	Oat	17	1	7	12		32.9617	105.8906	1595	64.06	62	16
9	LNF	2200	Oat	7	1	18	12		32.92597	-105.83401	2241	53.89	43	12
9	LNF	1600	Sumac	23	1	2	12		32.9617	105.8906	1595	64.06	62	16
9	LNF	2200	Sumac	25	1	0	12		32.92597	-105.83401	2241	53.89	43	12
10	LNF	1600	Datura	24	1	1	12	11	32.9617	105.8906	1595	64.06	62	16
10	LNF	2200	Datura	25	1	0	12	4	32.92597	-105.83401	2241	53.89	43	12
10	LNF	1600	Iris	21	1	4	12		32.9617	105.8906	1595	64.06	62	16
10	LNF	2200	Iris	22	1	2	12		32.92597	-105.83401	2241	53.89	43	12
10	LNF	1600	Oat	20	1	5	12		32.9617	105.8906	1595	64.06	62	16
10	LNF	2200	Oat	23	1	2	12		32.92597	-105.83401	2241	53.89	43	12
10	LNF	1600	Sumac	24	1	1	12		32.9617	105.8906	1595	64.06	62	16
10	LNF	2200	Sumac	25	1	0	12		32.92597	-105.83401	2241	53.89	43	12
1	MOG	1600	Datura	19	1	6	12	69	33.45402	-108.92729	1565	62.11	50.5	23
1	MOG	2200	Datura	15	1	10	12	11	33.57691	-108.72841	2239	57.67	41	7
1	MOG	2800	Datura	25	1	0	12	0	33.45105	108.65593	2810	71.83	28	4
1	MOG	1600	Iris	8	1	17	12		33.45402	-108.92729	1565	62.11	50.5	23
1	MOG	2200	Iris	24	1	1	12		33.57691	-108.72841	2239	57.67	41	7
1	MOG	2800	Iris	25	1	0	12		33.45105	108.65593	2810	71.83	28	4
1	MOG	1600	Oat	0	1	25	12		33.45402	-108.92729	1565	62.11	50.5	23
1	MOG	2200	Oat	25	1	0	12		33.57691	-108.72841	2239	57.67	41	7
1	MOG	2800	Oat	25	1	0	12		33.45105	108.65593	2810	71.83	28	4
1	MOG	1600	Sumac	4	1	21	12		33.45402	-108.92729	1565	62.11	50.5	23
1	MOG	2200	Sumac	25	1	0	12		33.57691	-108.72841	2239	57.67	41	7
1	MOG	2800	Sumac	25	1	0	12		33.45105	108.65593	2810	71.83	28	4
2	MOG	1600	Datura	21	1	4	12	10	33.45402	-108.92729	1565	62.11	50.5	23
2	MOG	2200	Datura	25	1	0	12	50	33.57691	-108.72841	2239	57.67	41	7
2	MOG	2200	Datura	25	1	0	12	4	33.57691	-108.72841	2239	57.67	41	7
2	MOG	2800	Datura	25	1	0	12	3	33.45105	108.65593	2810	71.83	28	4
2	MOG	1600	Iris	0	1	25	12		33.45402	-108.92729	1565	62.11	50.5	23
2	MOG	2200	Iris	24	1	1	12		33.57691	-108.72841	2239	57.67	41	7
2	MOG	2800	Iris	22	1	3	12		33.45105	108.65593	2810	71.83	28	4
2	MOG	1600	Oat	0	1	25	12		33.45402	-108.92729	1565	62.11	50.5	23
2	MOG	2200	Oat	25	1	0	12		33.57691	-108.72841	2239	57.67	41	7
2	MOG	2200	Oat	22	1	3	12		33.57691	-108.72841	2239	57.67	41	7
2	MOG	2800	Oat	25	1	0	12		33.45105	108.65593	2810	71.83	28	4
2	MOG	1600	Sumac	21	1	4	12		33.45402	-108.92729	1565	62.11	50.5	23
2	MOG	2200	Sumac	25	1	0	12		33.57691	-108.72841	2239	57.67	41	7
2	MOG	2200	Sumac	25	1	0	12		33.57691	-108.72841	2239	57.67	41	7
2	MOG	2800	Sumac	25	1	0	12		33.45105	108.65593	2810	71.83	28	4
3	MOG	1600	Datura	25	1	0	12	30	33.45402	-108.92729	1565	62.11	50.5	23
3	MOG	2200	Datura	25	1	0	12	4	33.57691	-108.72841	2239	57.67	41	7
3	MOG	2800	Datura	24	1	1	12	5	33.45105	108.65593	2810	71.83	28	4
3	MOG	1600	Iris	25	1	0	12		33.45402	-108.92729	1565	62.11	50.5	23
3	MOG	2200	Iris	21	1	4	12		33.57691	-108.72841	2239	57.67	41	7
3	MOG	2800	Iris	21	1	4	12		33.45105	108.65593	2810	71.83	28	4
3	MOG	1600	Oat	19	1	6	12		33.45402	-108.92729	1565	62.11	50.5	23
3	MOG	2200	Oat	25	1	0	12		33.57691	-108.72841	2239	57.67	41	7
3	MOG	2800	Oat	25	1	0	12		33.45105	108.65593	2810	71.83	28	4
3	MOG	1600	Sumac	1	1	24	12		33.45402	-108.92729	1565	62.11	50.5	23
3	MOG	2200	Sumac	25	1	0	12		33.57691	-108.72841	2239	57.67	41	7
3	MOG	2800	Sumac	25	1	0	12		33.45105	108.65593	2810	71.83	28	4
4	MOG	1600	Datura	10	1	15	12	41	33.45402	-108.92729	1565	62.11	50.5	23
4	MOG	2200	Datura	25	1	0	12	2	33.57691	-108.72841	2239	57.67	41	7
4	MOG	2800	Datura	25	1	0	12	0	33.45105	108.65593	2810	71.83	28	4
4	MOG	1600	Iris	24	1	1	12		33.45402	-108.92729	1565	62.11	50.5	23
4	MOG	2200	Iris	23	1	2	12		33.57691	-108.72841	2239	57.67	41	7
4	MOG	2800	Iris	25	1	0	12		33.45105	108.65593	2810	71.83	28	4
4	MOG	1600	Oat	0	1	25	12		33.45402	-108.92729	1565	62.11	50.5	23
4	MOG	2200	Oat	25	1	0	12		33.57691	-108.72841	2239	57.67	41	7
4	MOG	2800	Oat	25	1	0	12		33.45105	108.65593	2810	71.83	28	4
4	MOG	1600	Sumac	25	1	0	12		33.45402	-108.92729	1565	62.11	50.5	23
4	MOG	2200	Sumac	25	1	0	12		33.57691	-108.72841	2239	57.67	41	7
4	MOG	2800	Sumac	25	1	0	12		33.45105	108.65593	2810	71.83	28	4
5	MOG	1600	Datura	19	1	6	12		33.45402	-108.92729	1565	62.11	50.5	23
5	MOG	2200	Datura	25	1	0	12		33.57691	-108.72841	2239	57.67	41	7
5	MOG	2200	Datura	23	1	1	12		33.57691	-108.72841	2239	57.67	41	7
5	MOG	2800	Datura	25	1	0	12		33.45105	108.65593	2810	71.83	28	4
5	MOG	1600	Iris	25	1	0	12		33.45402	-108.92729	1565	62.11	50.5	23
5	MOG	2200	Iris	25	1	0	12		33.57691	-108.72841	2239	57.67	41	7
5	MOG	2800	Iris	25	1	0	12		33.45105	108.65593	2810	71.83	28	4
5	MOG	1600	Oat	22	1	3	12		33.45402	-108.92729	1565	62.11	50.5	23
5	MOG	2200	Oat	24	1	1	12		33.57691	-108.72841	2239	57.67	41	7
5	MOG	2200	Oat	24	1	1	12		33.57691	-108.72841	2239	57.67	41	7
5	MOG	2800	Oat	25	1	0	12		33.45105	108.65593	2810	71.83	28	4
5	MOG	1600	Sumac	25	1	0	12		33.45402	-108.92729	1565	62.11	50.5	23
5	MOG	2200	Sumac	25	1	0	12		33.57691	-108.72841	2239	57.67	41	7
5	MOG	2200	Sumac	24	1	1	12		33.57691	-108.72841	2239	57.67	41	7
5	MOG	2800	Sumac	25	1	0	12		33.45105	108.65593	2810	71.83	28	4
6	MOG	1600	Datura	25	1	0	12	2	33.45402	-108.92729	1565	62.11	50.5	23
6	MOG	2200	Datura	24	1	1	12	1	33.57691	-108.72841	2239	57.67	41	7
6	MOG	2200	Datura	13	1	12	12	15	33.57691	-108.72841	2239	57.67	41	7
6	MOG	2800	Datura	25	1	0	12	1	33.45105	108.65593	2810	71.83	28	4
6	MOG	1600	Iris	25	1	0	12		33.45402	-108.92729	1565	62.11	50.5	23
6	MOG	2200	Iris	23	1	2	12		33.57691	-108.72841	2239	57.67	41	7
6	MOG	2800	Iris	24	1	1	12		33.45105	108.65593	2810	71.83	28	4
6	MOG	1600	Oat	25	1	0	12		33.45402	-108.92729	1565	62.11	50.5	23
6	MOG	2200	Oat	24	1	1	12		33.57691	-108.72841	2239	57.67	41	7
6	MOG	2200	Oat	24	1	1	12		33.57691	-108.72841	2239	57.67	41	7
6	MOG	2800	Oat	25	1	0	12		33.45105	108.65593	2810	71.83	28	4
6	MOG	1600	Sumac	25	1	0	12		33.45402	-108.92729	1565	62.11	50.5	23
6	MOG	2200	Sumac	25	1	0	12		33.57691	-108.72841	2239	57.67	41	7
6	MOG	2200	Sumac	25	1	0	12		33.57691	-108.72841	2239	57.67	41	7
6	MOG	2800	Sumac	25	1	0	12	2	33.45105	108.65593	2810	71.83	28	4
7	MOG	1600	Datura	24	1	1	12	6	33.45402	-108.92729	1565	62.11	50.5	23
7	MOG	2200	Datura	24	1	1	12	1	33.57691	-108.72841	2239	57.67	41	7
7	MOG	2200	Datura	23	1	2	12	3	33.57691	-108.72841	2239	57.67	41	7
7	MOG	2800	Datura	25	1	0	12		33.45105	108.65593	2810	71.83	28	4
7	MOG	1600	Iris	25	1	0	12		33.45402	-108.92729	1565	62.11	50.5	23
7	MOG	2200	Iris	25	1	0	12		33.57691	-108.72841	2239	57.67	41	7
7	MOG	2800	Iris	21	1	4	12		33.45105	108.65593	2810	71.83	28	4
7	MOG	1600	Oat	25	1	0	12		33.45402	-108.92729	1565	62.11	50.5	23
7	MOG	2200	Oat	25	1	0	12		33.57691	-108.72841	2239	57.67	41	7
7	MOG	2200	Oat	24	1	1	12		33.57691	-108.72841	2239	57.67	41	7
7	MOG	2800	Oat	25	1	0	12		33.45105	108.65593	2810	71.83	28	4
7	MOG	1600	Sumac	25	1	0	12		33.45402	-108.92729	1565	62.11	50.5	23
7	MOG	2200	Sumac	25	1	0	12		33.57691	-108.72841	2239	57.67	41	7
7	MOG	2200	Sumac	25	1	0	12		33.57691	-108.72841	2239	57.67	41	7
7	MOG	2800	Sumac	25	1	0	12		33.45105	108.65593	2810	71.83	28	4
8	MOG	1600	Datura	24	1	1	12	2	33.45402	-108.92729	1565	62.11	50.5	23
8	MOG	2200	Datura	25	1	0	12	18	33.57691	-108.72841	2239	57.67	41	7
8	MOG	2200	Datura	25	1	0	12	1	33.57691	-108.72841	2239	57.67	41	7
8	MOG	2800	Datura	25	1	0	12	0	33.45105	108.65593	2810	71.83	28	4
8	MOG	1600	Iris	24	1	1	12		33.45402	-108.92729	1565	62.11	50.5	23
8	MOG	2200	Iris	25	1	0	12		33.57691	-108.72841	2239	57.67	41	7
8	MOG	2800	Iris	25	1	0	12		33.45105	108.65593	2810	71.83	28	4
8	MOG	1600	Oat	8	1	17	12		33.45402	-108.92729	1565	62.11	50.5	23
8	MOG	2200	Oat	25	1	0	12		33.57691	-108.72841	2239	57.67	41	7
8	MOG	2200	Oat	24	1	1	12		33.57691	-108.72841	2239	57.67	41	7
8	MOG	2800	Oat	25	1	0	12		33.45105	108.65593	2810	71.83	28	4
8	MOG	1600	Sumac	25	1	0	12		33.45402	-108.92729	1565	62.11	50.5	23
8	MOG	2200	Sumac	25	1	0	12		33.57691	-108.72841	2239	57.67	41	7
8	MOG	2200	Sumac	25	1	0	12		33.57691	-108.72841	2239	57.67	41	7
8	MOG	2800	Sumac	25	1	0	12		33.45105	108.65593	2810	71.83	28	4
9	MOG	1600	Datura	24	1	1	12	11	33.45402	-108.92729	1565	62.11	50.5	23
9	MOG	2200	Datura	25	1	0	12	2	33.57691	-108.72841	2239	57.67	41	7
9	MOG	2800	Datura	25	1	0	12	4	33.45105	108.65593	2810	71.83	28	4
9	MOG	1600	Iris	20	1	5	12		33.45402	-108.92729	1565	62.11	50.5	23
9	MOG	2200	Iris	25	1	0	12		33.57691	-108.72841	2239	57.67	41	7
9	MOG	2800	Iris	22	1	3	12		33.45105	108.65593	2810	71.83	28	4
9	MOG	1600	Oat	22	1	3	12		33.45402	-108.92729	1565	62.11	50.5	23
9	MOG	2200	Oat	24	1	1	12		33.57691	-108.72841	2239	57.67	41	7
9	MOG	2800	Oat	25	1	0	12		33.45105	108.65593	2810	71.83	28	4
9	MOG	1600	Sumac	23	1	2	12		33.45402	-108.92729	1565	62.11	50.5	23
9	MOG	2200	Sumac	24	1	1	12		33.57691	-108.72841	2239	57.67	41	7
9	MOG	2800	Sumac	24	1	1	12		33.45105	108.65593	2810	71.83	28	4
10	MOG	1600	Datura	23	1	2	12	13	33.45402	-108.92729	1565	62.11	50.5	23
10	MOG	2800	Datura	24	1	1	12	1	33.45105	108.65593	2810	71.83	28	4
10	MOG	1600	Iris	25	1	0	12		33.45402	-108.92729	1565	62.11	50.5	23
10	MOG	2800	Iris	25	1	0	12		33.45105	108.65593	2810	71.83	28	4
10	MOG	1600	Oat	14	1	11	12		33.45402	-108.92729	1565	62.11	50.5	23
10	MOG	2800	Oat	25	1	0	12		33.45105	108.65593	2810	71.83	28	4
10	MOG	1600	Sumac	25	1	0	12		33.45402	-108.92729	1565	62.11	50.5	23
10	MOG	2800	Sumac	25	1	0	12		33.45105	108.65593	2810	71.83	28	4
11	MOG	2800	Datura	25	1	0	12		33.45105	108.65593	2810	71.83	28	4
11	MOG	2800	Iris	25	1	0	12		33.45105	108.65593	2810	71.83	28	4
11	MOG	2800	Oat	25	1	0	12		33.45105	108.65593	2810	71.83	28	4
11	MOG	2800	Sumac	25	1	0	12		33.45105	108.65593	2810	71.83	28	4
12	MOG	2800	Datura	25	1	0	12		33.45105	108.65593	2810	71.83	28	4
12	MOG	2800	Iris	25	1	0	12		33.45105	108.65593	2810	71.83	28	4
12	MOG	2800	Oat	25	1	0	12		33.45105	108.65593	2810	71.83	28	4
12	MOG	2800	Sumac	25	1	0	12		33.45105	108.65593	2810	71.83	28	4
1	CHI	1600	Datura	0	2	25	24		31.88361	-109.1781	1602	39.89	47	15
1	CHI	2200	Datura	23	2	2	24	4	31.92433	-109.25466	2206	51.39	43	16
1	CHI	2800	Datura	25	2	0	24	5	31.887927	-109.27999	2787	55.39	30	10.5
1	CHI	1600	Iris	20	2	0	24	16	31.88361	-109.1781	1602	39.89	47	15
1	CHI	2200	Iris	n.a.	2	0	24		31.92433	-109.25466	2206	51.39	43	16
1	CHI	2800	Iris	22	2	3	24		31.887927	-109.27999	2787	55.39	30	10.5
1	CHI	1600	Oat	13	2	12	24		31.88361	-109.1781	1602	39.89	47	15
1	CHI	2200	Oat	23	2	2	24		31.92433	-109.25466	2206	51.39	43	16
1	CHI	2800	Oat	23	2	2	24		31.887927	-109.27999	2787	55.39	30	10.5
1	CHI	1600	Sumac	25	2	0	24		31.88361	-109.1781	1602	39.89	47	15
1	CHI	2200	Sumac	25	2	0	24		31.92433	-109.25466	2206	51.39	43	16
1	CHI	2800	Sumac	25	2	0	24		31.887927	-109.27999	2787	55.39	30	10.5
2	CHI	1600	Datura	21	2	4	24		31.88361	-109.1781	1602	39.89	47	15
2	CHI	2200	Datura	25	2	0	24	0	31.92433	-109.25466	2206	51.39	43	16
2	CHI	2800	Datura	25	2	0	24	6	31.887927	-109.27999	2787	55.39	30	10.5
2	CHI	1600	Iris	24	2	1	24	4	31.88361	-109.1781	1602	39.89	47	15
2	CHI	2200	Iris	n.a.	2	0	24		31.92433	-109.25466	2206	51.39	43	16
2	CHI	2800	Iris	21	2	4	24		31.887927	-109.27999	2787	55.39	30	10.5
2	CHI	1600	Oat	22	2	3	24		31.88361	-109.1781	1602	39.89	47	15
2	CHI	2200	Oat	25	2	0	24		31.92433	-109.25466	2206	51.39	43	16
2	CHI	2800	Oat	23	2	2	24		31.887927	-109.27999	2787	55.39	30	10.5
2	CHI	1600	Sumac	25	2	0	24		31.88361	-109.1781	1602	39.89	47	15
2	CHI	2200	Sumac	25	2	0	24		31.92433	-109.25466	2206	51.39	43	16
2	CHI	2800	Sumac	25	2	0	24		31.887927	-109.27999	2787	55.39	30	10.5
3	CHI	1600	Datura	25	2	0	24		31.88361	-109.1781	1602	39.89	47	15
3	CHI	2200	Datura	25	2	1	24	3	31.92433	-109.25466	2206	51.39	43	16
3	CHI	2800	Datura	25	2	0	24	3	31.887927	-109.27999	2787	55.39	30	10.5
3	CHI	1600	Iris	24	2	1	24	4	31.88361	-109.1781	1602	39.89	47	15
3	CHI	2200	Iris	n.a.	2	0	24		31.92433	-109.25466	2206	51.39	43	16
3	CHI	2800	Iris	22	2	3	24		31.887927	-109.27999	2787	55.39	30	10.5
3	CHI	1600	Oat	24	2	1	24		31.88361	-109.1781	1602	39.89	47	15
3	CHI	2200	Oat	23	2	2	24		31.92433	-109.25466	2206	51.39	43	16
3	CHI	2800	Oat	25	2	0	24		31.887927	-109.27999	2787	55.39	30	10.5
3	CHI	1600	Sumac	25	2	0	24		31.88361	-109.1781	1602	39.89	47	15
3	CHI	2200	Sumac	25	2	0	24		31.92433	-109.25466	2206	51.39	43	16
3	CHI	2800	Sumac	25	2	0	24		31.887927	-109.27999	2787	55.39	30	10.5
4	CHI	1600	Datura	23	2	2	24		31.88361	-109.1781	1602	39.89	47	15
4	CHI	2200	Datura	24	2	1	24	5	31.92433	-109.25466	2206	51.39	43	16
4	CHI	2800	Datura	25	2	0	24	5	31.887927	-109.27999	2787	55.39	30	10.5
4	CHI	1600	Iris	20	2	5	24	9	31.88361	-109.1781	1602	39.89	47	15
4	CHI	2200	Iris	4	2	0	24		31.92433	-109.25466	2206	51.39	43	16
4	CHI	2800	Iris	22	2	3	24		31.887927	-109.27999	2787	55.39	30	10.5
4	CHI	1600	Oat	24	2	1	24		31.88361	-109.1781	1602	39.89	47	15
4	CHI	2200	Oat	21	2	4	24		31.92433	-109.25466	2206	51.39	43	16
4	CHI	2800	Oat	24	2	2	24		31.887927	-109.27999	2787	55.39	30	10.5
4	CHI	1600	Sumac	25	2	0	24		31.88361	-109.1781	1602	39.89	47	15
4	CHI	2200	Sumac	25	2	0	24		31.92433	-109.25466	2206	51.39	43	16
4	CHI	2800	Sumac	25	2	0	24		31.887927	-109.27999	2787	55.39	30	10.5
5	CHI	1600	Datura	22	2	3	24		31.88361	-109.1781	1602	39.89	47	15
5	CHI	2200	Datura	24	2	1	24	6	31.92433	-109.25466	2206	51.39	43	16
5	CHI	2800	Datura	25	2	0	24	2	31.887927	-109.27999	2787	55.39	30	10.5
5	CHI	1600	Iris	21	2	4	24	27	31.88361	-109.1781	1602	39.89	47	15
5	CHI	2200	Iris	24	2	1	24		31.92433	-109.25466	2206	51.39	43	16
5	CHI	2800	Iris	23	2	2	24		31.887927	-109.27999	2787	55.39	30	10.5
5	CHI	1600	Oat	15	2	10	24		31.88361	-109.1781	1602	39.89	47	15
5	CHI	2200	Oat	25	2	4	24		31.92433	-109.25466	2206	51.39	43	16
5	CHI	2800	Oat	25	2	0	24		31.887927	-109.27999	2787	55.39	30	10.5
5	CHI	1600	Sumac	25	2	0	24		31.88361	-109.1781	1602	39.89	47	15
5	CHI	2200	Sumac	25	2	0	24		31.92433	-109.25466	2206	51.39	43	16
5	CHI	2800	Sumac	25	2	0	24		31.887927	-109.27999	2787	55.39	30	10.5
6	CHI	1600	Datura	12	2	13	24		31.88361	-109.1781	1602	39.89	47	15
6	CHI	2200	Datura	24	2	1	24	2	31.92433	-109.25466	2206	51.39	43	16
6	CHI	2800	Datura	23	2	2	24	4	31.887927	-109.27999	2787	55.39	30	10.5
6	CHI	1600	Iris	25	2	0	24	28	31.88361	-109.1781	1602	39.89	47	15
6	CHI	2200	Iris	25	2	0	24		31.92433	-109.25466	2206	51.39	43	16
6	CHI	2800	Iris	n.a.	2	0	24		31.887927	-109.27999	2787	55.39	30	10.5
6	CHI	1600	Oat	15	2	10	24		31.88361	-109.1781	1602	39.89	47	15
6	CHI	2200	Oat	24	2	1	24		31.92433	-109.25466	2206	51.39	43	16
6	CHI	2800	Oat	23	2	2	24		31.887927	-109.27999	2787	55.39	30	10.5
6	CHI	1600	Sumac	20	2	1	24		31.88361	-109.1781	1602	39.89	47	15
6	CHI	2200	Sumac	25	2	0	24		31.92433	-109.25466	2206	51.39	43	16
6	CHI	2800	Sumac	25	2	0	24		31.887927	-109.27999	2787	55.39	30	10.5
7	CHI	1600	Datura	8	2	17	24		31.88361	-109.1781	1602	39.89	47	15
7	CHI	2200	Datura	25	2	0	24	3	31.92433	-109.25466	2206	51.39	43	16
7	CHI	2800	Datura	24	2	1	24	3	31.887927	-109.27999	2787	55.39	30	10.5
7	CHI	1600	Iris	24	2	0	24	6	31.88361	-109.1781	1602	39.89	47	15
7	CHI	2200	Iris	25	2	0	24		31.92433	-109.25466	2206	51.39	43	16
7	CHI	2800	Iris	n.a.	2	0	24		31.887927	-109.27999	2787	55.39	30	10.5
7	CHI	1600	Oat	23	2	2	24		31.88361	-109.1781	1602	39.89	47	15
7	CHI	2200	Oat	22	2	3	24		31.92433	-109.25466	2206	51.39	43	16
7	CHI	2800	Oat	24	2	1	24		31.887927	-109.27999	2787	55.39	30	10.5
7	CHI	1600	Sumac	25	2	0	24		31.88361	-109.1781	1602	39.89	47	15
7	CHI	2200	Sumac	25	2	0	24		31.92433	-109.25466	2206	51.39	43	16
7	CHI	2800	Sumac	25	2	1	24		31.887927	-109.27999	2787	55.39	30	10.5
8	CHI	1600	Datura	21	2	4	24		31.88361	-109.1781	1602	39.89	47	15
8	CHI	2200	Datura	25	2	0	24	4	31.92433	-109.25466	2206	51.39	43	16
8	CHI	2800	Datura	25	2	0	24	1	31.887927	-109.27999	2787	55.39	30	10.5
8	CHI	1600	Iris	n.a.	2	0	24	5	31.88361	-109.1781	1602	39.89	47	15
8	CHI	2200	Iris	23	2	2	24		31.92433	-109.25466	2206	51.39	43	16
8	CHI	2800	Iris	n.a.	2	0	24		31.887927	-109.27999	2787	55.39	30	10.5
8	CHI	1600	Oat	22	2	3	24		31.88361	-109.1781	1602	39.89	47	15
8	CHI	2200	Oat	25	2	0	24		31.92433	-109.25466	2206	51.39	43	16
8	CHI	2800	Oat	24	2	1	24		31.887927	-109.27999	2787	55.39	30	10.5
8	CHI	1600	Sumac	24	2	1	24		31.88361	-109.1781	1602	39.89	47	15
8	CHI	2200	Sumac	23	2	2	24		31.92433	-109.25466	2206	51.39	43	16
8	CHI	2800	Sumac	25	2	0	24		31.887927	-109.27999	2787	55.39	30	10.5
9	CHI	1600	Datura	24	2	1	24		31.88361	-109.1781	1602	39.89	47	15
9	CHI	2200	Datura	15	2	10	24	39	31.92433	-109.25466	2206	51.39	43	16
9	CHI	2800	Datura	25	2	0	24	3	31.887927	-109.27999	2787	55.39	30	10.5
9	CHI	1600	Iris	n.a.	2	0	24	24	31.88361	-109.1781	1602	39.89	47	15
9	CHI	2200	Iris	23	2	2	24		31.92433	-109.25466	2206	51.39	43	16
9	CHI	2800	Iris	23	2	2	24		31.887927	-109.27999	2787	55.39	30	10.5
9	CHI	1600	Oat	16	2	9	24		31.88361	-109.1781	1602	39.89	47	15
9	CHI	2200	Oat	0	2	25	24		31.92433	-109.25466	2206	51.39	43	16
9	CHI	2800	Oat	25	2	0	24		31.887927	-109.27999	2787	55.39	30	10.5
9	CHI	1600	Sumac	24	2	1	24		31.88361	-109.1781	1602	39.89	47	15
9	CHI	2200	Sumac	23	2	2	24		31.92433	-109.25466	2206	51.39	43	16
9	CHI	2800	Sumac	25	2	1	24		31.887927	-109.27999	2787	55.39	30	10.5
10	CHI	1600	Datura	11	2	14	24		31.88361	-109.1781	1602	39.89	47	15
10	CHI	2200	Datura	23	2	2	24	32	31.92433	-109.25466	2206	51.39	43	16
10	CHI	2800	Datura	23	2	2	24	7	31.887927	-109.27999	2787	55.39	30	10.5
10	CHI	1600	Iris	n.a.	2	0	24	13	31.88361	-109.1781	1602	39.89	47	15
10	CHI	2200	Iris	20	2	5	24		31.92433	-109.25466	2206	51.39	43	16
10	CHI	2800	Iris	23	2	2	24		31.887927	-109.27999	2787	55.39	30	10.5
10	CHI	1600	Oat	19	2	11	24		31.88361	-109.1781	1602	39.89	47	15
10	CHI	2200	Oat	7	2	18	24		31.92433	-109.25466	2206	51.39	43	16
10	CHI	2800	Oat	22	2	3	24		31.887927	-109.27999	2787	55.39	30	10.5
10	CHI	1600	Sumac	25	2	0	24		31.88361	-109.1781	1602	39.89	47	15
10	CHI	2200	Sumac	23	2	7	24		31.92433	-109.25466	2206	51.39	43	16
10	CHI	2800	Sumac	25	2	0	24		31.887927	-109.27999	2787	55.39	30	10.5
1	CNF	1600	Datura	23	2	2	24	7	32.66839	-109.7979681	1585	39.78	56	19.5
1	CNF	2200	Datura	25	2	0	24	13	32.63509	-109.82078	2229	81.94	44	13
1	CNF	2800	Datura	24	2	1	24	44	32.69286	-109.900864	2828	77.28	20	9
1	CNF	1600	Iris	21	2	4	24		32.66839	-109.7979681	1585	39.78	56	19.5
1	CNF	2200	Iris	25	2	0	24		32.63509	-109.82078	2229	81.94	44	13
1	CNF	2800	Iris	7	2	18	24		32.69286	-109.900864	2828	77.28	20	9
1	CNF	1600	Oat	24	2	1	24		32.66839	-109.7979681	1585	39.78	56	19.5
1	CNF	2200	Oat	12	2	13	24		32.63509	-109.82078	2229	81.94	44	13
1	CNF	2800	Oat	0	2	25	24		32.69286	-109.900864	2828	77.28	20	9
1	CNF	1600	Sumac	25	2	0	24		32.66839	-109.7979681	1585	39.78	56	19.5
1	CNF	2200	Sumac	25	2	0	24		32.63509	-109.82078	2229	81.94	44	13
2	CNF	1600	Datura	23	2	2	24	6	32.66839	-109.7979681	1585	39.78	56	19.5
2	CNF	2200	Datura	25	2	0	24	17	32.63509	-109.82078	2229	81.94	44	13
2	CNF	2800	Datura	25	2	0	24	29	32.69286	-109.900864	2828	77.28	20	9
2	CNF	1600	Iris	25	2	0	24		32.66839	-109.7979681	1585	39.78	56	19.5
2	CNF	2200	Iris	19	2	6	24		32.63509	-109.82078	2229	81.94	44	13
2	CNF	2800	Iris	21	2	4	24		32.69286	-109.900864	2828	77.28	20	9
2	CNF	1600	Oat	23	2	2	24		32.66839	-109.7979681	1585	39.78	56	19.5
2	CNF	2200	Oat	16	2	8	24		32.63509	-109.82078	2229	81.94	44	13
2	CNF	2800	Oat	0	2	25	24		32.69286	-109.900864	2828	77.28	20	9
2	CNF	1600	Sumac	23	2	2	24		32.66839	-109.7979681	1585	39.78	56	19.5
2	CNF	2200	Sumac	22	2	3	24		32.63509	-109.82078	2229	81.94	44	13
3	CNF	1600	Datura	15	2	10	24	12	32.66839	-109.7979681	1585	39.78	56	19.5
3	CNF	2200	Datura	25	2	0	24	7	32.63509	-109.82078	2229	81.94	44	13
3	CNF	2800	Datura	25	2	0	24	1	32.69286	-109.900864	2828	77.28	20	9
3	CNF	1600	Iris	25	2	0	24		32.66839	-109.7979681	1585	39.78	56	19.5
3	CNF	2200	Iris	25	2	0	24		32.63509	-109.82078	2229	81.94	44	13
3	CNF	2800	Iris	25	2	0	24		32.69286	-109.900864	2828	77.28	20	9
3	CNF	1600	Oat	23	2	2	24		32.66839	-109.7979681	1585	39.78	56	19.5
3	CNF	2200	Oat	20	2	5	24		32.63509	-109.82078	2229	81.94	44	13
3	CNF	2800	Oat	24	2	1	24		32.69286	-109.900864	2828	77.28	20	9
3	CNF	1600	Sumac	25	2	0	24		32.66839	-109.7979681	1585	39.78	56	19.5
3	CNF	2200	Sumac	23	2	2	24		32.63509	-109.82078	2229	81.94	44	13
4	CNF	1600	Datura	21	2	4	24	8	32.66839	-109.7979681	1585	39.78	56	19.5
4	CNF	2200	Datura	21	2	4	24	27	32.63509	-109.82078	2229	81.94	44	13
4	CNF	2800	Datura	24	2	1	24	25	32.69286	-109.900864	2828	77.28	20	9
4	CNF	1600	Iris	24	2	0	24		32.66839	-109.7979681	1585	39.78	56	19.5
4	CNF	2200	Iris	23	2	2	24		32.63509	-109.82078	2229	81.94	44	13
4	CNF	2800	Iris	19	2	6	24		32.69286	-109.900864	2828	77.28	20	9
4	CNF	1600	Oat	20	2	4	24		32.66839	-109.7979681	1585	39.78	56	19.5
4	CNF	2200	Oat	8	2	17	24		32.63509	-109.82078	2229	81.94	44	13
4	CNF	2800	Oat	7	2	18	24		32.69286	-109.900864	2828	77.28	20	9
4	CNF	1600	Sumac	25	2	0	24		32.66839	-109.7979681	1585	39.78	56	19.5
4	CNF	2200	Sumac	21	2	4	24		32.63509	-109.82078	2229	81.94	44	13
4	CNF	2800	Sumac	25	2	0	24		32.69286	-109.900864	2828	77.28	20	9
5	CNF	1600	Datura	9	2	16	24	23	32.66839	-109.7979681	1585	39.78	56	19.5
5	CNF	2200	Datura	24	2	1	24	23	32.63509	-109.82078	2229	81.94	44	13
5	CNF	2800	Datura	22	2	3	24	12	32.69286	-109.900864	2828	77.28	20	9
5	CNF	1600	Iris	24	2	1	24		32.66839	-109.7979681	1585	39.78	56	19.5
5	CNF	2200	Iris	25	2	0	24		32.63509	-109.82078	2229	81.94	44	13
5	CNF	2800	Iris	22	2	3	24		32.69286	-109.900864	2828	77.28	20	9
5	CNF	1600	Oat	24	2	5	24		32.66839	-109.7979681	1585	39.78	56	19.5
5	CNF	2200	Oat	3	2	22	24		32.63509	-109.82078	2229	81.94	44	13
5	CNF	2800	Oat	19	2	6	24		32.69286	-109.900864	2828	77.28	20	9
5	CNF	1600	Sumac	25	2	1	24		32.66839	-109.7979681	1585	39.78	56	19.5
5	CNF	2200	Sumac	25	2	0	24		32.63509	-109.82078	2229	81.94	44	13
5	CNF	2800	Sumac	25	2	0	24		32.69286	-109.900864	2828	77.28	20	9
6	CNF	1600	Datura	15	2	10	24	17	32.66839	-109.7979681	1585	39.78	56	19.5
6	CNF	2200	Datura	25	2	0	24	18	32.63509	-109.82078	2229	81.94	44	13
6	CNF	2800	Datura	25	2	0	24	1	32.69286	-109.900864	2828	77.28	20	9
6	CNF	1600	Iris	25	2	0	24		32.66839	-109.7979681	1585	39.78	56	19.5
6	CNF	2200	Iris	24	2	1	24		32.63509	-109.82078	2229	81.94	44	13
6	CNF	2800	Iris	25	2	0	24		32.69286	-109.900864	2828	77.28	20	9
6	CNF	1600	Oat	18	2	7	24		32.66839	-109.7979681	1585	39.78	56	19.5
6	CNF	2200	Oat	10	2	15	24		32.63509	-109.82078	2229	81.94	44	13
6	CNF	2800	Oat	24	2	1	24		32.69286	-109.900864	2828	77.28	20	9
6	CNF	1600	Sumac	25	2	0	24		32.66839	-109.7979681	1585	39.78	56	19.5
6	CNF	2200	Sumac	23	2	2	24		32.63509	-109.82078	2229	81.94	44	13
7	CNF	1600	Datura	15	2	10	24	24	32.66839	-109.7979681	1585	39.78	56	19.5
7	CNF	2200	Datura	25	2	0	24	20	32.63509	-109.82078	2229	81.94	44	13
7	CNF	2800	Datura	24	2	1	24	32	32.69286	-109.900864	2828	77.28	20	9
7	CNF	1600	Iris	23	2	1	24		32.66839	-109.7979681	1585	39.78	56	19.5
7	CNF	2200	Iris	23	2	2	24		32.63509	-109.82078	2229	81.94	44	13
7	CNF	2800	Iris	20	2	5	24		32.69286	-109.900864	2828	77.28	20	9
7	CNF	1600	Oat	12	2	13	24		32.66839	-109.7979681	1585	39.78	56	19.5
7	CNF	2200	Oat	8	2	17	24		32.63509	-109.82078	2229	81.94	44	13
7	CNF	2800	Oat	0	2	25	24		32.69286	-109.900864	2828	77.28	20	9
7	CNF	1600	Sumac	25	2	0	24		32.66839	-109.7979681	1585	39.78	56	19.5
7	CNF	2200	Sumac	24	2	1	24		32.63509	-109.82078	2229	81.94	44	13
7	CNF	2800	Sumac	24	2	1	24		32.69286	-109.900864	2828	77.28	20	9
8	CNF	1600	Datura	15	2	10	24	19	32.66839	-109.7979681	1585	39.78	56	19.5
8	CNF	2200	Datura	25	2	0	24	23	32.63509	-109.82078	2229	81.94	44	13
8	CNF	2800	Datura	22	2	3	24	30	32.69286	-109.900864	2828	77.28	20	9
8	CNF	1600	Iris	18	2	7	24		32.66839	-109.7979681	1585	39.78	56	19.5
8	CNF	2200	Iris	22	2	3	24		32.63509	-109.82078	2229	81.94	44	13
8	CNF	2800	Iris	23	2	2	24		32.69286	-109.900864	2828	77.28	20	9
8	CNF	1600	Oat	23	2	2	24		32.66839	-109.7979681	1585	39.78	56	19.5
8	CNF	2200	Oat	5	2	20	24		32.63509	-109.82078	2229	81.94	44	13
8	CNF	2800	Oat	0	2	25	24		32.69286	-109.900864	2828	77.28	20	9
8	CNF	1600	Sumac	25	2	0	24		32.66839	-109.7979681	1585	39.78	56	19.5
8	CNF	2200	Sumac	25	2	0	24		32.63509	-109.82078	2229	81.94	44	13
9	CNF	1600	Datura	20	2	10	24	27	32.66839	-109.7979681	1585	39.78	56	19.5
9	CNF	2200	Datura	25	2	0	24	19	32.63509	-109.82078	2229	81.94	44	13
9	CNF	2800	Datura	25	2	0	24	23	32.69286	-109.900864	2828	77.28	20	9
9	CNF	1600	Iris	24	2	1	24		32.66839	-109.7979681	1585	39.78	56	19.5
9	CNF	2200	Iris	24	2	1	24		32.63509	-109.82078	2229	81.94	44	13
9	CNF	2800	Iris	25	2	0	24		32.69286	-109.900864	2828	77.28	20	9
9	CNF	1600	Oat	21	2	15	24		32.66839	-109.7979681	1585	39.78	56	19.5
9	CNF	2200	Oat	9	2	16	24		32.63509	-109.82078	2229	81.94	44	13
9	CNF	2800	Oat	2	2	23	24		32.69286	-109.900864	2828	77.28	20	9
9	CNF	1600	Sumac	24	2	1	24		32.66839	-109.7979681	1585	39.78	56	19.5
9	CNF	2200	Sumac	23	2	2	24		32.63509	-109.82078	2229	81.94	44	13
9	CNF	2800	Sumac	25	2	0	24		32.69286	-109.900864	2828	77.28	20	9
10	CNF	1600	Datura	24	2	10	24	12	32.66839	-109.7979681	1585	39.78	56	19.5
10	CNF	2200	Datura	24	2	1	24	7	32.63509	-109.82078	2229	81.94	44	13
10	CNF	2800	Datura	25	2	0	24	4	32.69286	-109.900864	2828	77.28	20	9
10	CNF	1600	Iris	25	2	0	24		32.66839	-109.7979681	1585	39.78	56	19.5
10	CNF	2200	Iris	24	2	1	24		32.63509	-109.82078	2229	81.94	44	13
10	CNF	2800	Iris	22	2	3	24		32.69286	-109.900864	2828	77.28	20	9
10	CNF	1600	Oat	22	2	2	24		32.66839	-109.7979681	1585	39.78	56	19.5
10	CNF	2200	Oat	20	2	5	24		32.63509	-109.82078	2229	81.94	44	13
10	CNF	2800	Oat	24	2	1	24		32.69286	-109.900864	2828	77.28	20	9
10	CNF	1600	Sumac	25	2	0	24		32.66839	-109.7979681	1585	39.78	56	19.5
10	CNF	2200	Sumac	25	2	0	24		32.63509	-109.82078	2229	81.94	44	13
10	CNF	2800	Sumac	25	2	0	24		32.69286	-109.900864	2828	77.28	20	9
1	LNF	1600	Datura	24	2	1	24	12	32.9617	105.8906	1595	64.06	62	16
1	LNF	2200	Datura	21	2	4	24	18	32.92597	-105.83401	2241	53.89	43	12
1	LNF	2800	Datura	24	2	1	24	4	32.8885	-105.7975	2834	29.17	32	7
1	LNF	1600	Iris	22	2	2	24		32.9617	105.8906	1595	64.06	62	16
1	LNF	2200	Iris	25	2	0	24		32.92597	-105.83401	2241	53.89	43	12
1	LNF	2800	Iris	25	2	0	24		32.8885	-105.7975	2834	29.17	32	7
1	LNF	1600	Oat	17	2	8	24		32.9617	105.8906	1595	64.06	62	16
1	LNF	2200	Oat	11	2	14	24		32.92597	-105.83401	2241	53.89	43	12
1	LNF	2800	Oat	24	2	1	24		32.8885	-105.7975	2834	29.17	32	7
1	LNF	1600	Sumac	24	2	1	24		32.9617	105.8906	1595	64.06	62	16
1	LNF	2200	Sumac	25	2	0	24		32.92597	-105.83401	2241	53.89	43	12
1	LNF	2800	Sumac	23	2	2	24		32.8885	-105.7975	2834	29.17	32	7
2	LNF	1600	Datura	24	2	1	24	9	32.9617	105.8906	1595	64.06	62	16
2	LNF	2200	Datura	9	2	16	24	64	32.92597	-105.83401	2241	53.89	43	12
2	LNF	2800	Datura	25	2	0	24	3	32.8885	-105.7975	2834	29.17	32	7
2	LNF	1600	Iris	24	2	1	24		32.9617	105.8906	1595	64.06	62	16
2	LNF	2200	Iris	2	2	23	24		32.92597	-105.83401	2241	53.89	43	12
2	LNF	2800	Iris	23	2	2	24		32.8885	-105.7975	2834	29.17	32	7
2	LNF	1600	Oat	21	2	4	24		32.9617	105.8906	1595	64.06	62	16
2	LNF	2200	Oat	0	2	25	24		32.92597	-105.83401	2241	53.89	43	12
2	LNF	2800	Oat	24	2	1	24		32.8885	-105.7975	2834	29.17	32	7
2	LNF	2800	Oat	22	2	3	24		32.8885	-105.7975	2834	29.17	32	7
2	LNF	1600	Sumac	25	2	0	24		32.9617	105.8906	1595	64.06	62	16
2	LNF	2200	Sumac	4	2	21	24		32.92597	-105.83401	2241	53.89	43	12
2	LNF	2800	Sumac	25	2	0	24		32.8885	-105.7975	2834	29.17	32	7
3	LNF	1600	Datura	25	2	0	24	7	32.9617	105.8906	1595	64.06	62	16
3	LNF	2200	Datura	20	2	5	24	35	32.92597	-105.83401	2241	53.89	43	12
3	LNF	2800	Datura	21	2	4	24	5	32.8885	-105.7975	2834	29.17	32	7
3	LNF	1600	Iris	24	2	1	24		32.9617	105.8906	1595	64.06	62	16
3	LNF	2200	Iris	20	2	5	24		32.92597	-105.83401	2241	53.89	43	12
3	LNF	2800	Iris	25	2	0	24		32.8885	-105.7975	2834	29.17	32	7
3	LNF	1600	Oat	20	2	5	24		32.9617	105.8906	1595	64.06	62	16
3	LNF	2200	Oat	0	2	25	24		32.92597	-105.83401	2241	53.89	43	12
3	LNF	2800	Oat	24	2	1	24		32.8885	-105.7975	2834	29.17	32	7
3	LNF	1600	Sumac	23	2	1	24		32.9617	105.8906	1595	64.06	62	16
3	LNF	2200	Sumac	25	2	0	24		32.92597	-105.83401	2241	53.89	43	12
3	LNF	2800	Sumac	25	2	0	24		32.8885	-105.7975	2834	29.17	32	7
3	LNF	2800	Sumac	24	2	2	24		32.8885	-105.7975	2834	29.17	32	7
4	LNF	1600	Datura	25	2	0	24	5	32.9617	105.8906	1595	64.06	62	16
4	LNF	2200	Datura	22	2	1	24	28	32.92597	-105.83401	2241	53.89	43	12
4	LNF	2800	Datura	25	2	0	24	2	32.8885	-105.7975	2834	29.17	32	7
4	LNF	1600	Iris	24	2	1	24		32.9617	105.8906	1595	64.06	62	16
4	LNF	2200	Iris	22	2	3	24		32.92597	-105.83401	2241	53.89	43	12
4	LNF	2800	Iris	23	2	2	24		32.8885	-105.7975	2834	29.17	32	7
4	LNF	1600	Oat	21	2	4	24		32.9617	105.8906	1595	64.06	62	16
4	LNF	2200	Oat	1	2	24	24		32.92597	-105.83401	2241	53.89	43	12
4	LNF	2800	Oat	25	2	0	24		32.8885	-105.7975	2834	29.17	32	7
4	LNF	1600	Sumac	25	2	0	24		32.9617	105.8906	1595	64.06	62	16
4	LNF	2200	Sumac	25	2	0	24		32.92597	-105.83401	2241	53.89	43	12
4	LNF	2800	Sumac	25	2	0	24		32.8885	-105.7975	2834	29.17	32	7
5	LNF	1600	Datura	24	2	1	24	1	32.9617	105.8906	1595	64.06	62	16
5	LNF	2200	Datura	0	2	25	24	66	32.92597	-105.83401	2241	53.89	43	12
5	LNF	2800	Datura	24	2	1	24	2	32.8885	-105.7975	2834	29.17	32	7
5	LNF	1600	Iris	24	2	0	24		32.9617	105.8906	1595	64.06	62	16
5	LNF	2200	Iris	25	2	0	24		32.92597	-105.83401	2241	53.89	43	12
5	LNF	2800	Iris	24	2	1	24		32.8885	-105.7975	2834	29.17	32	7
5	LNF	1600	Oat	25	2	0	24		32.9617	105.8906	1595	64.06	62	16
5	LNF	2200	Oat	0	2	25	24		32.92597	-105.83401	2241	53.89	43	12
5	LNF	2800	Oat	25	2	0	24		32.8885	-105.7975	2834	29.17	32	7
5	LNF	1600	Sumac	25	2	0	24		32.9617	105.8906	1595	64.06	62	16
5	LNF	2200	Sumac	10	2	16	24		32.92597	-105.83401	2241	53.89	43	12
5	LNF	2800	Sumac	25	2	0	24		32.8885	-105.7975	2834	29.17	32	7
6	LNF	1600	Datura	23	2	2	24	9	32.9617	105.8906	1595	64.06	62	16
6	LNF	2200	Datura	17	2	8	24	58	32.92597	-105.83401	2241	53.89	43	12
6	LNF	1600	Iris	25	2	0	24		32.9617	105.8906	1595	64.06	62	16
6	LNF	2200	Iris	0	2	25	24		32.92597	-105.83401	2241	53.89	43	12
6	LNF	1600	Oat	23	2	3	24		32.9617	105.8906	1595	64.06	62	16
6	LNF	2200	Oat	0	2	25	24		32.92597	-105.83401	2241	53.89	43	12
6	LNF	1600	Sumac	21	2	4	24		32.9617	105.8906	1595	64.06	62	16
6	LNF	2200	Sumac	25	2	0	24		32.92597	-105.83401	2241	53.89	43	12
7	LNF	1600	Datura	17	2	8	24	25	32.9617	105.8906	1595	64.06	62	16
7	LNF	2200	Datura	20	2	5	24	21	32.92597	-105.83401	2241	53.89	43	12
7	LNF	2800	Datura	21	2	4	24	23	32.8885	-105.7975	2834	29.17	32	7
7	LNF	1600	Iris	22	2	3	24		32.9617	105.8906	1595	64.06	62	16
7	LNF	2200	Iris	20	2	5	24		32.92597	-105.83401	2241	53.89	43	12
7	LNF	2800	Iris	8	2	17	24		32.8885	-105.7975	2834	29.17	32	7
7	LNF	1600	Oat	21	2	4	24		32.9617	105.8906	1595	64.06	62	16
7	LNF	2200	Oat	14	2	11	24		32.92597	-105.83401	2241	53.89	43	12
7	LNF	2800	Oat	25	2	0	24		32.8885	-105.7975	2834	29.17	32	7
7	LNF	1600	Sumac	15	2	10	24		32.9617	105.8906	1595	64.06	62	16
7	LNF	2200	Sumac	25	2	0	24		32.92597	-105.83401	2241	53.89	43	12
7	LNF	2800	Sumac	23	2	2	24		32.8885	-105.7975	2834	29.17	32	7
8	LNF	1600	Datura	20	2	5	24	18	32.9617	105.8906	1595	64.06	62	16
8	LNF	2200	Datura	0	2	25	24	59	32.92597	-105.83401	2241	53.89	43	12
8	LNF	1600	Iris	24	2	1	24		32.9617	105.8906	1595	64.06	62	16
8	LNF	2200	Iris	16	2	9	24		32.92597	-105.83401	2241	53.89	43	12
8	LNF	1600	Oat	20	2	5	24		32.9617	105.8906	1595	64.06	62	16
8	LNF	2200	Oat	0	2	25	24		32.92597	-105.83401	2241	53.89	43	12
8	LNF	1600	Sumac	18	2	7	24		32.9617	105.8906	1595	64.06	62	16
8	LNF	2200	Sumac	25	2	0	24		32.92597	-105.83401	2241	53.89	43	12
9	LNF	1600	Datura	24	2	1	24	10	32.9617	105.8906	1595	64.06	62	16
9	LNF	2200	Datura	10	2	15	24	50	32.92597	-105.83401	2241	53.89	43	12
9	LNF	1600	Iris	23	2	1	24		32.9617	105.8906	1595	64.06	62	16
9	LNF	2200	Iris	8	2	17	24		32.92597	-105.83401	2241	53.89	43	12
9	LNF	1600	Oat	18	2	7	24		32.9617	105.8906	1595	64.06	62	16
9	LNF	2200	Oat	7	2	18	24		32.92597	-105.83401	2241	53.89	43	12
9	LNF	1600	Sumac	24	2	1	24		32.9617	105.8906	1595	64.06	62	16
9	LNF	2200	Sumac	25	2	0	24		32.92597	-105.83401	2241	53.89	43	12
10	LNF	1600	Datura	23	2	2	24	12	32.9617	105.8906	1595	64.06	62	16
10	LNF	2200	Datura	25	2	0	24	4	32.92597	-105.83401	2241	53.89	43	12
10	LNF	1600	Iris	21	2	4	24		32.9617	105.8906	1595	64.06	62	16
10	LNF	2200	Iris	22	2	2	24		32.92597	-105.83401	2241	53.89	43	12
10	LNF	1600	Oat	20	2	5	24		32.9617	105.8906	1595	64.06	62	16
10	LNF	2200	Oat	23	2	2	24		32.92597	-105.83401	2241	53.89	43	12
10	LNF	1600	Sumac	23	2	1	24		32.9617	105.8906	1595	64.06	62	16
10	LNF	2200	Sumac	25	2	0	24		32.92597	-105.83401	2241	53.89	43	12
1	MOG	1600	Datura	15	2	10	24	85	33.45402	-108.92729	1565	62.11	50.5	23
1	MOG	2200	Datura	5	2	15	24	47	33.57691	-108.72841	2239	57.67	41	7
1	MOG	2800	Datura	18	2	7	24	12	33.45105	108.65593	2810	71.83	28	4
1	MOG	1600	Iris	0	2	25	24		33.45402	-108.92729	1565	62.11	50.5	23
1	MOG	2200	Iris	19	2	6	24		33.57691	-108.72841	2239	57.67	41	7
1	MOG	2800	Iris	24	2	1	24		33.45105	108.65593	2810	71.83	28	4
1	MOG	1600	Oat	0	2	25	24		33.45402	-108.92729	1565	62.11	50.5	23
1	MOG	2200	Oat	0	2	25	24		33.57691	-108.72841	2239	57.67	41	7
1	MOG	2800	Oat	21	2	4	24		33.45105	108.65593	2810	71.83	28	4
1	MOG	1600	Sumac	0	2	25	24		33.45402	-108.92729	1565	62.11	50.5	23
1	MOG	2200	Sumac	24	2	1	24		33.57691	-108.72841	2239	57.67	41	7
1	MOG	2800	Sumac	25	2	0	24		33.45105	108.65593	2810	71.83	28	4
2	MOG	1600	Datura	0	2	25	24	45	33.45402	-108.92729	1565	62.11	50.5	23
2	MOG	2200	Datura	25	2	0	24	75	33.57691	-108.72841	2239	57.67	41	7
2	MOG	2200	Datura	20	2	5	24	20	33.57691	-108.72841	2239	57.67	41	7
2	MOG	2800	Datura	18	2	7	24	35	33.45105	108.65593	2810	71.83	28	4
2	MOG	1600	Iris	0	2	25	24		33.45402	-108.92729	1565	62.11	50.5	23
2	MOG	2200	Iris	20	2	5	24		33.57691	-108.72841	2239	57.67	41	7
2	MOG	2800	Iris	22	2	3	24		33.45105	108.65593	2810	71.83	28	4
2	MOG	1600	Oat	0	2	25	24		33.45402	-108.92729	1565	62.11	50.5	23
2	MOG	2200	Oat	25	2	3	24		33.57691	-108.72841	2239	57.67	41	7
2	MOG	2200	Oat	15	2	10	24		33.57691	-108.72841	2239	57.67	41	7
2	MOG	2800	Oat	0	2	25	24		33.45105	108.65593	2810	71.83	28	4
2	MOG	1600	Sumac	17	2	8	24		33.45402	-108.92729	1565	62.11	50.5	23
2	MOG	2200	Sumac	25	2	0	24		33.57691	-108.72841	2239	57.67	41	7
2	MOG	2200	Sumac	25	2	0	24		33.57691	-108.72841	2239	57.67	41	7
2	MOG	2800	Sumac	25	2	0	24		33.45105	108.65593	2810	71.83	28	4
3	MOG	1600	Datura	0	2	25	24	89	33.45402	-108.92729	1565	62.11	50.5	23
3	MOG	2200	Datura	24	2	1	24	7	33.57691	-108.72841	2239	57.67	41	7
3	MOG	2800	Datura	24	2	1	24	6	33.45105	108.65593	2810	71.83	28	4
3	MOG	1600	Iris	10	2	15	24		33.45402	-108.92729	1565	62.11	50.5	23
3	MOG	2200	Iris	21	2	4	24		33.57691	-108.72841	2239	57.67	41	7
3	MOG	2800	Iris	20	2	5	24		33.45105	108.65593	2810	71.83	28	4
3	MOG	1600	Oat	0	2	25	24		33.45402	-108.92729	1565	62.11	50.5	23
3	MOG	2200	Oat	23	2	2	24		33.57691	-108.72841	2239	57.67	41	7
3	MOG	2800	Oat	25	2	0	24		33.45105	108.65593	2810	71.83	28	4
3	MOG	1600	Sumac	1	2	24	24		33.45402	-108.92729	1565	62.11	50.5	23
3	MOG	2200	Sumac	25	2	0	24		33.57691	-108.72841	2239	57.67	41	7
3	MOG	2800	Sumac	25	2	0	24		33.45105	108.65593	2810	71.83	28	4
4	MOG	1600	Datura	9	2	16	24	44	33.45402	-108.92729	1565	62.11	50.5	23
4	MOG	2200	Datura	19	2	6	24	32	33.57691	-108.72841	2239	57.67	41	7
4	MOG	2800	Datura	24	2	1	24	5	33.45105	108.65593	2810	71.83	28	4
4	MOG	1600	Iris	22	2	3	24		33.45402	-108.92729	1565	62.11	50.5	23
4	MOG	2200	Iris	23	2	2	24		33.57691	-108.72841	2239	57.67	41	7
4	MOG	2800	Iris	25	2	0	24		33.45105	108.65593	2810	71.83	28	4
4	MOG	1600	Oat	0	2	25	24		33.45402	-108.92729	1565	62.11	50.5	23
4	MOG	2200	Oat	1	2	24	24		33.57691	-108.72841	2239	57.67	41	7
4	MOG	2800	Oat	21	2	4	24		33.45105	108.65593	2810	71.83	28	4
4	MOG	1600	Sumac	25	2	0	24		33.45402	-108.92729	1565	62.11	50.5	23
4	MOG	2200	Sumac	25	2	0	24		33.57691	-108.72841	2239	57.67	41	7
4	MOG	2800	Sumac	25	2	0	24		33.45105	108.65593	2810	71.83	28	4
5	MOG	1600	Datura	15	2	10	24	15	33.45402	-108.92729	1565	62.11	50.5	23
5	MOG	2200	Datura	24	2	1	24	31	33.57691	-108.72841	2239	57.67	41	7
5	MOG	2200	Datura	24	2	1	24	5	33.57691	-108.72841	2239	57.67	41	7
5	MOG	2800	Datura	24	2	1	24	25	33.45105	108.65593	2810	71.83	28	4
5	MOG	1600	Iris	25	2	0	24		33.45402	-108.92729	1565	62.11	50.5	23
5	MOG	2200	Iris	25	2	0	24		33.57691	-108.72841	2239	57.67	41	7
5	MOG	2800	Iris	24	2	1	24		33.45105	108.65593	2810	71.83	28	4
5	MOG	1600	Oat	18	2	7	24		33.45402	-108.92729	1565	62.11	50.5	23
5	MOG	2200	Oat	24	2	1	24		33.57691	-108.72841	2239	57.67	41	7
5	MOG	2200	Oat	22	2	3	24		33.57691	-108.72841	2239	57.67	41	7
5	MOG	2800	Oat	2	2	23	24		33.45105	108.65593	2810	71.83	28	4
5	MOG	1600	Sumac	25	2	0	24		33.45402	-108.92729	1565	62.11	50.5	23
5	MOG	2200	Sumac	25	2	0	24		33.57691	-108.72841	2239	57.67	41	7
5	MOG	2200	Sumac	24	2	1	24		33.57691	-108.72841	2239	57.67	41	7
5	MOG	2800	Sumac	25	2	0	24		33.45105	108.65593	2810	71.83	28	4
6	MOG	1600	Datura	23	2	2	24	31	33.45402	-108.92729	1565	62.11	50.5	23
6	MOG	2200	Datura	24	2	1	24	20	33.57691	-108.72841	2239	57.67	41	7
6	MOG	2200	Datura	12	2	13	24	53	33.57691	-108.72841	2239	57.67	41	7
6	MOG	2800	Datura	24	2	1	24	6	33.45105	108.65593	2810	71.83	28	4
6	MOG	1600	Iris	25	2	0	24		33.45402	-108.92729	1565	62.11	50.5	23
6	MOG	2200	Iris	20	2	5	24		33.57691	-108.72841	2239	57.67	41	7
6	MOG	2800	Iris	22	2	3	24		33.45105	108.65593	2810	71.83	28	4
6	MOG	1600	Oat	8	2	17	24		33.45402	-108.92729	1565	62.11	50.5	23
6	MOG	2200	Oat	21	2	4	24		33.57691	-108.72841	2239	57.67	41	7
6	MOG	2200	Oat	0	2	25	24		33.57691	-108.72841	2239	57.67	41	7
6	MOG	2800	Oat	23	2	2	24		33.45105	108.65593	2810	71.83	28	4
6	MOG	1600	Sumac	16	2	9	24		33.45402	-108.92729	1565	62.11	50.5	23
6	MOG	2200	Sumac	25	2	0	24		33.57691	-108.72841	2239	57.67	41	7
6	MOG	2200	Sumac	15	2	10	24		33.57691	-108.72841	2239	57.67	41	7
6	MOG	2800	Sumac	25	2	0	24		33.45105	108.65593	2810	71.83	28	4
7	MOG	1600	Datura	22	2	3	24	28	33.45402	-108.92729	1565	62.11	50.5	23
7	MOG	2200	Datura	22	2	3	24	17	33.57691	-108.72841	2239	57.67	41	7
7	MOG	2200	Datura	22	2	3	24	9	33.57691	-108.72841	2239	57.67	41	7
7	MOG	2800	Datura	10	2	15	24	36	33.45105	108.65593	2810	71.83	28	4
7	MOG	1600	Iris	24	2	1	24		33.45402	-108.92729	1565	62.11	50.5	23
7	MOG	2200	Iris	24	2	1	24		33.57691	-108.72841	2239	57.67	41	7
7	MOG	2800	Iris	19	2	6	24		33.45105	108.65593	2810	71.83	28	4
7	MOG	1600	Oat	25	2	0	24		33.45402	-108.92729	1565	62.11	50.5	23
7	MOG	2200	Oat	23	2	2	24		33.57691	-108.72841	2239	57.67	41	7
7	MOG	2200	Oat	21	2	4	24		33.57691	-108.72841	2239	57.67	41	7
7	MOG	2800	Oat	12	2	13	24		33.45105	108.65593	2810	71.83	28	4
7	MOG	1600	Sumac	25	2	0	24		33.45402	-108.92729	1565	62.11	50.5	23
7	MOG	2200	Sumac	25	2	0	24		33.57691	-108.72841	2239	57.67	41	7
7	MOG	2200	Sumac	24	2	1	24		33.57691	-108.72841	2239	57.67	41	7
7	MOG	2800	Sumac	23	2	2	24		33.45105	108.65593	2810	71.83	28	4
8	MOG	1600	Datura	23	2	2	24	9	33.45402	-108.92729	1565	62.11	50.5	23
8	MOG	2200	Datura	25	2	0	24	27	33.57691	-108.72841	2239	57.67	41	7
8	MOG	2200	Datura	24	2	0	24	6	33.57691	-108.72841	2239	57.67	41	7
8	MOG	2800	Datura	25	2	0	24	2	33.45105	108.65593	2810	71.83	28	4
8	MOG	1600	Iris	23	2	2	24		33.45402	-108.92729	1565	62.11	50.5	23
8	MOG	2200	Iris	24	2	1	24		33.57691	-108.72841	2239	57.67	41	7
8	MOG	2800	Iris	23	2	2	24		33.45105	108.65593	2810	71.83	28	4
8	MOG	1600	Oat	0	2	25	24		33.45402	-108.92729	1565	62.11	50.5	23
8	MOG	2200	Oat	25	2	0	24		33.57691	-108.72841	2239	57.67	41	7
8	MOG	2200	Oat	20	2	5	24		33.57691	-108.72841	2239	57.67	41	7
8	MOG	2800	Oat	25	2	0	24		33.45105	108.65593	2810	71.83	28	4
8	MOG	1600	Sumac	23	2	1	24		33.45402	-108.92729	1565	62.11	50.5	23
8	MOG	2200	Sumac	25	2	0	24		33.57691	-108.72841	2239	57.67	41	7
8	MOG	2200	Sumac	25	2	0	24		33.57691	-108.72841	2239	57.67	41	7
8	MOG	2800	Sumac	25	2	0	24		33.45105	108.65593	2810	71.83	28	4
9	MOG	1600	Datura	8	2	17	24	58	33.45402	-108.92729	1565	62.11	50.5	23
9	MOG	2200	Datura	24	2	1	24	8	33.57691	-108.72841	2239	57.67	41	7
9	MOG	2800	Datura	23	2	2	24	16	33.45105	108.65593	2810	71.83	28	4
9	MOG	1600	Iris	11	2	14	24		33.45402	-108.92729	1565	62.11	50.5	23
9	MOG	2200	Iris	25	2	0	24		33.57691	-108.72841	2239	57.67	41	7
9	MOG	2800	Iris	16	2	9	24		33.45105	108.65593	2810	71.83	28	4
9	MOG	1600	Oat	0	2	25	24		33.45402	-108.92729	1565	62.11	50.5	23
9	MOG	2200	Oat	21	2	4	24		33.57691	-108.72841	2239	57.67	41	7
9	MOG	2800	Oat	21	2	4	24		33.45105	108.65593	2810	71.83	28	4
9	MOG	1600	Sumac	23	2	2	24		33.45402	-108.92729	1565	62.11	50.5	23
9	MOG	2200	Sumac	22	2	3	24		33.57691	-108.72841	2239	57.67	41	7
9	MOG	2800	Sumac	24	2	1	24		33.45105	108.65593	2810	71.83	28	4
10	MOG	1600	Datura	0	2	25	24	54	33.45402	-108.92729	1565	62.11	50.5	23
10	MOG	2800	Datura	23	2	2	24	6	33.45105	108.65593	2810	71.83	28	4
10	MOG	1600	Iris	21	2	4	24		33.45402	-108.92729	1565	62.11	50.5	23
10	MOG	2800	Iris	24	2	1	24		33.45105	108.65593	2810	71.83	28	4
10	MOG	1600	Oat	0	2	25	24		33.45402	-108.92729	1565	62.11	50.5	23
10	MOG	2800	Oat	22	2	3	24		33.45105	108.65593	2810	71.83	28	4
10	MOG	1600	Sumac	25	2	0	24		33.45402	-108.92729	1565	62.11	50.5	23
10	MOG	2800	Sumac	25	2	0	24		33.45105	108.65593	2810	71.83	28	4
11	MOG	2800	Datura	25	2	0	24	2	33.45105	108.65593	2810	71.83	28	4
11	MOG	2800	Iris	23	2	2	24		33.45105	108.65593	2810	71.83	28	4
11	MOG	2800	Oat	25	2	0	24		33.45105	108.65593	2810	71.83	28	4
11	MOG	2800	Sumac	25	2	0	24		33.45105	108.65593	2810	71.83	28	4
12	MOG	2800	Datura	19	2	6	24	16	33.45105	108.65593	2810	71.83	28	4
12	MOG	2800	Iris	16	2	9	24		33.45105	108.65593	2810	71.83	28	4
12	MOG	2800	Oat	24	2	1	24		33.45105	108.65593	2810	71.83	28	4
12	MOG	2800	Sumac	25	2	0	24		33.45105	108.65593	2810	71.83	28	4
1	CHI	1600	Datura	0	3	25	36		31.88361	-109.1781	1602	39.89	47	15
1	CHI	2200	Datura	23	3	2	36	12	31.92433	-109.25466	2206	51.39	43	16
1	CHI	2800	Datura	15	3	3	36	38	31.887927	-109.27999	2787	55.39	30	10.5
1	CHI	1600	Iris	25	3	0	36	24	31.88361	-109.1781	1602	39.89	47	15
1	CHI	2200	Iris	n.a.	3	0	36		31.92433	-109.25466	2206	51.39	43	16
1	CHI	2800	Iris	15	3	10	36		31.887927	-109.27999	2787	55.39	30	10.5
1	CHI	1600	Oat	6	3	19	36		31.88361	-109.1781	1602	39.89	47	15
1	CHI	2200	Oat	15	3	10	36		31.92433	-109.25466	2206	51.39	43	16
1	CHI	2800	Oat	0	3	25	36		31.887927	-109.27999	2787	55.39	30	10.5
1	CHI	1600	Sumac	25	3	0	36		31.88361	-109.1781	1602	39.89	47	15
1	CHI	2200	Sumac	25	3	0	36		31.92433	-109.25466	2206	51.39	43	16
1	CHI	2800	Sumac	25	3	0	36		31.887927	-109.27999	2787	55.39	30	10.5
2	CHI	1600	Datura	20	3	5	36		31.88361	-109.1781	1602	39.89	47	15
2	CHI	2200	Datura	21	3	3	36	12	31.92433	-109.25466	2206	51.39	43	16
2	CHI	2800	Datura	25	3	0	36	11	31.887927	-109.27999	2787	55.39	30	10.5
2	CHI	1600	Iris	23	3	2	36	6	31.88361	-109.1781	1602	39.89	47	15
2	CHI	2200	Iris	n.a.	3	0	36		31.92433	-109.25466	2206	51.39	43	16
2	CHI	2800	Iris	18	3	7	36		31.887927	-109.27999	2787	55.39	30	10.5
2	CHI	1600	Oat	22	3	3	36		31.88361	-109.1781	1602	39.89	47	15
2	CHI	2200	Oat	16	3	9	36		31.92433	-109.25466	2206	51.39	43	16
2	CHI	2800	Oat	21	3	4	36		31.887927	-109.27999	2787	55.39	30	10.5
2	CHI	1600	Sumac	25	3	0	36		31.88361	-109.1781	1602	39.89	47	15
2	CHI	2200	Sumac	25	3	0	36		31.92433	-109.25466	2206	51.39	43	16
2	CHI	2800	Sumac	25	3	0	36		31.887927	-109.27999	2787	55.39	30	10.5
3	CHI	1600	Datura	24	3	1	36		31.88361	-109.1781	1602	39.89	47	15
3	CHI	2200	Datura	24	3	1	36	5	31.92433	-109.25466	2206	51.39	43	16
3	CHI	2800	Datura	25	3	0	36	10	31.887927	-109.27999	2787	55.39	30	10.5
3	CHI	1600	Iris	25	3	1	36	12	31.88361	-109.1781	1602	39.89	47	15
3	CHI	2200	Iris	n.a.	3	0	36		31.92433	-109.25466	2206	51.39	43	16
3	CHI	2800	Iris	23	3	3	36		31.887927	-109.27999	2787	55.39	30	10.5
3	CHI	1600	Oat	23	3	2	36		31.88361	-109.1781	1602	39.89	47	15
3	CHI	2200	Oat	21	3	4	36		31.92433	-109.25466	2206	51.39	43	16
3	CHI	2800	Oat	19	3	6	36		31.887927	-109.27999	2787	55.39	30	10.5
3	CHI	1600	Sumac	25	3	0	36		31.88361	-109.1781	1602	39.89	47	15
3	CHI	2200	Sumac	25	3	0	36		31.92433	-109.25466	2206	51.39	43	16
3	CHI	2800	Sumac	24	3	1	36		31.887927	-109.27999	2787	55.39	30	10.5
4	CHI	1600	Datura	16	3	9	36		31.88361	-109.1781	1602	39.89	47	15
4	CHI	2200	Datura	24	3	1	36	9	31.92433	-109.25466	2206	51.39	43	16
4	CHI	2800	Datura	25	3	0	36	5	31.887927	-109.27999	2787	55.39	30	10.5
4	CHI	1600	Iris	20	3	5	36	14	31.88361	-109.1781	1602	39.89	47	15
4	CHI	2200	Iris	4	3	0	36		31.92433	-109.25466	2206	51.39	43	16
4	CHI	2800	Iris	25	3	3	36		31.887927	-109.27999	2787	55.39	30	10.5
4	CHI	1600	Oat	24	3	1	36		31.88361	-109.1781	1602	39.89	47	15
4	CHI	2200	Oat	17	3	8	36		31.92433	-109.25466	2206	51.39	43	16
4	CHI	2800	Oat	23	3	2	36		31.887927	-109.27999	2787	55.39	30	10.5
4	CHI	1600	Sumac	23	3	2	36		31.88361	-109.1781	1602	39.89	47	15
4	CHI	2200	Sumac	25	3	0	36		31.92433	-109.25466	2206	51.39	43	16
4	CHI	2800	Sumac	25	3	0	36		31.887927	-109.27999	2787	55.39	30	10.5
5	CHI	1600	Datura	19	3	6	36		31.88361	-109.1781	1602	39.89	47	15
5	CHI	2200	Datura	22	3	3	36	9	31.92433	-109.25466	2206	51.39	43	16
5	CHI	2800	Datura	25	3	0	36	2	31.887927	-109.27999	2787	55.39	30	10.5
5	CHI	1600	Iris	21	3	4	36	31	31.88361	-109.1781	1602	39.89	47	15
5	CHI	2200	Iris	24	3	1	36		31.92433	-109.25466	2206	51.39	43	16
5	CHI	2800	Iris	23	3	2	36		31.887927	-109.27999	2787	55.39	30	10.5
5	CHI	1600	Oat	12	3	13	36		31.88361	-109.1781	1602	39.89	47	15
5	CHI	2200	Oat	19	3	5	36		31.92433	-109.25466	2206	51.39	43	16
5	CHI	2800	Oat	25	3	0	36		31.887927	-109.27999	2787	55.39	30	10.5
5	CHI	1600	Sumac	25	3	0	36		31.88361	-109.1781	1602	39.89	47	15
5	CHI	2200	Sumac	25	3	0	36		31.92433	-109.25466	2206	51.39	43	16
5	CHI	2800	Sumac	25	3	0	36		31.887927	-109.27999	2787	55.39	30	10.5
6	CHI	1600	Datura	11	3	14	36		31.88361	-109.1781	1602	39.89	47	15
6	CHI	2200	Datura	24	3	1	36	5	31.92433	-109.25466	2206	51.39	43	16
6	CHI	2800	Datura	11	3	14	36	18	31.887927	-109.27999	2787	55.39	30	10.5
6	CHI	1600	Iris	n.a.	3	0	36	36	31.88361	-109.1781	1602	39.89	47	15
6	CHI	2200	Iris	25	3	0	36		31.92433	-109.25466	2206	51.39	43	16
6	CHI	2800	Iris	n.a.	3	0	36		31.887927	-109.27999	2787	55.39	30	10.5
6	CHI	1600	Oat	7	3	18	36		31.88361	-109.1781	1602	39.89	47	15
6	CHI	2200	Oat	18	3	3	36		31.92433	-109.25466	2206	51.39	43	16
6	CHI	2800	Oat	21	3	4	36		31.887927	-109.27999	2787	55.39	30	10.5
6	CHI	1600	Sumac	24	3	1	36		31.88361	-109.1781	1602	39.89	47	15
6	CHI	2200	Sumac	24	3	1	36		31.92433	-109.25466	2206	51.39	43	16
6	CHI	2800	Sumac	25	3	0	36		31.887927	-109.27999	2787	55.39	30	10.5
7	CHI	1600	Datura	19	3	17	36		31.88361	-109.1781	1602	39.89	47	15
7	CHI	2200	Datura	22	3	3	36	15	31.92433	-109.25466	2206	51.39	43	16
7	CHI	2800	Datura	21	3	1	36	10	31.887927	-109.27999	2787	55.39	30	10.5
7	CHI	1600	Iris	24	3	0	36	19	31.88361	-109.1781	1602	39.89	47	15
7	CHI	2200	Iris	24	3	1	36		31.92433	-109.25466	2206	51.39	43	16
7	CHI	2800	Iris	n.a.	3	0	36		31.887927	-109.27999	2787	55.39	30	10.5
7	CHI	1600	Oat	15	3	10	36		31.88361	-109.1781	1602	39.89	47	15
7	CHI	2200	Oat	14	3	11	36		31.92433	-109.25466	2206	51.39	43	16
7	CHI	2800	Oat	17	3	8	36		31.887927	-109.27999	2787	55.39	30	10.5
7	CHI	1600	Sumac	24	3	1	36		31.88361	-109.1781	1602	39.89	47	15
7	CHI	2200	Sumac	25	3	0	36		31.92433	-109.25466	2206	51.39	43	16
7	CHI	2800	Sumac	24	3	1	36		31.887927	-109.27999	2787	55.39	30	10.5
8	CHI	1600	Datura	17	3	8	36		31.88361	-109.1781	1602	39.89	47	15
8	CHI	2200	Datura	28	3	3	36	12	31.92433	-109.25466	2206	51.39	43	16
8	CHI	2800	Datura	25	3	0	36	1	31.887927	-109.27999	2787	55.39	30	10.5
8	CHI	1600	Iris	n.a.	3	0	36	22	31.88361	-109.1781	1602	39.89	47	15
8	CHI	2200	Iris	23	3	2	36		31.92433	-109.25466	2206	51.39	43	16
8	CHI	2800	Iris	n.a.	3	0	36		31.887927	-109.27999	2787	55.39	30	10.5
8	CHI	1600	Oat	22	3	3	36		31.88361	-109.1781	1602	39.89	47	15
8	CHI	2200	Oat	20	3	5	36		31.92433	-109.25466	2206	51.39	43	16
8	CHI	2800	Oat	24	3	1	36		31.887927	-109.27999	2787	55.39	30	10.5
8	CHI	1600	Sumac	24	3	1	36		31.88361	-109.1781	1602	39.89	47	15
8	CHI	2200	Sumac	23	3	2	36		31.92433	-109.25466	2206	51.39	43	16
8	CHI	2800	Sumac	25	3	0	36		31.887927	-109.27999	2787	55.39	30	10.5
9	CHI	1600	Datura	7	3	18	36		31.88361	-109.1781	1602	39.89	47	15
9	CHI	2200	Datura	3	3	22	36	52	31.92433	-109.25466	2206	51.39	43	16
9	CHI	2800	Datura	25	3	0	36	5	31.887927	-109.27999	2787	55.39	30	10.5
9	CHI	1600	Iris	21	3	4	36	28	31.88361	-109.1781	1602	39.89	47	15
9	CHI	2200	Iris	22	3	3	36		31.92433	-109.25466	2206	51.39	43	16
9	CHI	2800	Iris	23	3	2	36		31.887927	-109.27999	2787	55.39	30	10.5
9	CHI	1600	Oat	23	3	9	36		31.88361	-109.1781	1602	39.89	47	15
9	CHI	2200	Oat	0	3	25	36		31.92433	-109.25466	2206	51.39	43	16
9	CHI	2800	Oat	24	3	1	36		31.887927	-109.27999	2787	55.39	30	10.5
9	CHI	1600	Sumac	25	3	1	36		31.88361	-109.1781	1602	39.89	47	15
9	CHI	2200	Sumac	23	3	2	36		31.92433	-109.25466	2206	51.39	43	16
9	CHI	2800	Sumac	23	3	2	36		31.887927	-109.27999	2787	55.39	30	10.5
10	CHI	1600	Datura	12	3	14	36		31.88361	-109.1781	1602	39.89	47	15
10	CHI	2200	Datura	21	3	4	36	43	31.92433	-109.25466	2206	51.39	43	16
10	CHI	2800	Datura	23	3	2	36	13	31.887927	-109.27999	2787	55.39	30	10.5
10	CHI	1600	Iris	25	3	0	36	22	31.88361	-109.1781	1602	39.89	47	15
10	CHI	2200	Iris	17	3	8	36		31.92433	-109.25466	2206	51.39	43	16
10	CHI	2800	Iris	19	3	6	36		31.887927	-109.27999	2787	55.39	30	10.5
10	CHI	1600	Oat	10	3	15	36		31.88361	-109.1781	1602	39.89	47	15
10	CHI	2200	Oat	1	3	24	36		31.92433	-109.25466	2206	51.39	43	16
10	CHI	2800	Oat	21	3	4	36		31.887927	-109.27999	2787	55.39	30	10.5
10	CHI	1600	Sumac	20	3	5	36		31.88361	-109.1781	1602	39.89	47	15
10	CHI	2200	Sumac	18	3	7	36		31.92433	-109.25466	2206	51.39	43	16
10	CHI	2800	Sumac	24	3	1	36		31.887927	-109.27999	2787	55.39	30	10.5
1	CNF	1600	Datura	23	3	2	36	7	32.66839	-109.7979681	1585	39.78	56	19.5
1	CNF	2200	Datura	25	3	0	36	17	32.63509	-109.82078	2229	81.94	44	13
1	CNF	2800	Datura	22	3	3	36	46	32.69286	-109.900864	2828	77.28	20	9
1	CNF	1600	Iris	21	3	4	36		32.66839	-109.7979681	1585	39.78	56	19.5
1	CNF	2200	Iris	24	3	1	36		32.63509	-109.82078	2229	81.94	44	13
1	CNF	2800	Iris	7	3	18	36		32.69286	-109.900864	2828	77.28	20	9
1	CNF	1600	Oat	24	3	1	36		32.66839	-109.7979681	1585	39.78	56	19.5
1	CNF	2200	Oat	9	3	16	36		32.63509	-109.82078	2229	81.94	44	13
1	CNF	2800	Oat	0	3	25	36		32.69286	-109.900864	2828	77.28	20	9
1	CNF	1600	Sumac	25	3	0	36		32.66839	-109.7979681	1585	39.78	56	19.5
1	CNF	2200	Sumac	25	3	0	36		32.63509	-109.82078	2229	81.94	44	13
2	CNF	1600	Datura	19	3	6	36	14	32.66839	-109.7979681	1585	39.78	56	19.5
2	CNF	2200	Datura	25	3	0	36	17	32.63509	-109.82078	2229	81.94	44	13
2	CNF	2800	Datura	25	3	0	36	29	32.69286	-109.900864	2828	77.28	20	9
2	CNF	1600	Iris	25	3	0	36		32.66839	-109.7979681	1585	39.78	56	19.5
2	CNF	2200	Iris	20	3	6	36		32.63509	-109.82078	2229	81.94	44	13
2	CNF	2800	Iris	21	3	4	36		32.69286	-109.900864	2828	77.28	20	9
2	CNF	1600	Oat	17	3	8	36		32.66839	-109.7979681	1585	39.78	56	19.5
2	CNF	2200	Oat	17	3	8	36		32.63509	-109.82078	2229	81.94	44	13
2	CNF	2800	Oat	0	3	25	36		32.69286	-109.900864	2828	77.28	20	9
2	CNF	1600	Sumac	25	3	0	36		32.66839	-109.7979681	1585	39.78	56	19.5
2	CNF	2200	Sumac	22	3	3	36		32.63509	-109.82078	2229	81.94	44	13
3	CNF	1600	Datura	15	3	10	36	13	32.66839	-109.7979681	1585	39.78	56	19.5
3	CNF	2200	Datura	25	3	0	36	6	32.63509	-109.82078	2229	81.94	44	13
3	CNF	2800	Datura	25	3	0	36	1	32.69286	-109.900864	2828	77.28	20	9
3	CNF	1600	Iris	24	3	0	36		32.66839	-109.7979681	1585	39.78	56	19.5
3	CNF	2200	Iris	25	3	0	36		32.63509	-109.82078	2229	81.94	44	13
3	CNF	2800	Iris	25	3	0	36		32.69286	-109.900864	2828	77.28	20	9
3	CNF	1600	Oat	25	3	2	36		32.66839	-109.7979681	1585	39.78	56	19.5
3	CNF	2200	Oat	19	3	6	36		32.63509	-109.82078	2229	81.94	44	13
3	CNF	2800	Oat	24	3	1	36		32.69286	-109.900864	2828	77.28	20	9
3	CNF	1600	Sumac	24	3	1	36		32.66839	-109.7979681	1585	39.78	56	19.5
3	CNF	2200	Sumac	25	3	0	36		32.63509	-109.82078	2229	81.94	44	13
4	CNF	1600	Datura	20	3	5	36	11	32.66839	-109.7979681	1585	39.78	56	19.5
4	CNF	2200	Datura	21	3	4	36	28	32.63509	-109.82078	2229	81.94	44	13
4	CNF	2800	Datura	24	3	1	36	25	32.69286	-109.900864	2828	77.28	20	9
4	CNF	1600	Iris	25	3	0	36		32.66839	-109.7979681	1585	39.78	56	19.5
4	CNF	2200	Iris	23	3	2	36		32.63509	-109.82078	2229	81.94	44	13
4	CNF	2800	Iris	19	3	6	36		32.69286	-109.900864	2828	77.28	20	9
4	CNF	1600	Oat	21	3	4	36		32.66839	-109.7979681	1585	39.78	56	19.5
4	CNF	2200	Oat	7	3	18	36		32.63509	-109.82078	2229	81.94	44	13
4	CNF	2800	Oat	7	3	18	36		32.69286	-109.900864	2828	77.28	20	9
4	CNF	1600	Sumac	23	3	2	36		32.66839	-109.7979681	1585	39.78	56	19.5
4	CNF	2200	Sumac	21	3	4	36		32.63509	-109.82078	2229	81.94	44	13
4	CNF	2800	Sumac	25	3	0	36		32.69286	-109.900864	2828	77.28	20	9
5	CNF	1600	Datura	8	3	17	36	25	32.66839	-109.7979681	1585	39.78	56	19.5
5	CNF	2200	Datura	24	3	1	36	23	32.63509	-109.82078	2229	81.94	44	13
5	CNF	2800	Datura	18	3	7	36	16	32.69286	-109.900864	2828	77.28	20	9
5	CNF	1600	Iris	24	3	1	36		32.66839	-109.7979681	1585	39.78	56	19.5
5	CNF	2200	Iris	25	3	0	36		32.63509	-109.82078	2229	81.94	44	13
5	CNF	2800	Iris	22	3	3	36		32.69286	-109.900864	2828	77.28	20	9
5	CNF	1600	Oat	19	3	6	36		32.66839	-109.7979681	1585	39.78	56	19.5
5	CNF	2200	Oat	3	3	22	36		32.63509	-109.82078	2229	81.94	44	13
5	CNF	2800	Oat	19	3	6	36		32.69286	-109.900864	2828	77.28	20	9
5	CNF	1600	Sumac	24	3	1	36		32.66839	-109.7979681	1585	39.78	56	19.5
5	CNF	2200	Sumac	25	3	0	36		32.63509	-109.82078	2229	81.94	44	13
5	CNF	2800	Sumac	25	3	0	36		32.69286	-109.900864	2828	77.28	20	9
6	CNF	1600	Datura	7	3	18	36	28	32.66839	-109.7979681	1585	39.78	56	19.5
6	CNF	2200	Datura	25	3	0	36	21	32.63509	-109.82078	2229	81.94	44	13
6	CNF	2800	Datura	25	3	0	36	3	32.69286	-109.900864	2828	77.28	20	9
6	CNF	1600	Iris	25	3	0	36		32.66839	-109.7979681	1585	39.78	56	19.5
6	CNF	2200	Iris	22	3	3	36		32.63509	-109.82078	2229	81.94	44	13
6	CNF	2800	Iris	25	3	0	36		32.69286	-109.900864	2828	77.28	20	9
6	CNF	1600	Oat	15	3	10	36		32.66839	-109.7979681	1585	39.78	56	19.5
6	CNF	2200	Oat	8	3	17	36		32.63509	-109.82078	2229	81.94	44	13
6	CNF	2800	Oat	22	3	3	36		32.69286	-109.900864	2828	77.28	20	9
6	CNF	1600	Sumac	25	3	0	36		32.66839	-109.7979681	1585	39.78	56	19.5
6	CNF	2200	Sumac	24	3	1	36		32.63509	-109.82078	2229	81.94	44	13
7	CNF	1600	Datura	15	3	10	36	29	32.66839	-109.7979681	1585	39.78	56	19.5
7	CNF	2200	Datura	25	3	0	36	21	32.63509	-109.82078	2229	81.94	44	13
7	CNF	2800	Datura	24	3	1	36	33	32.69286	-109.900864	2828	77.28	20	9
7	CNF	1600	Iris	23	3	1	36		32.66839	-109.7979681	1585	39.78	56	19.5
7	CNF	2200	Iris	23	3	2	36		32.63509	-109.82078	2229	81.94	44	13
7	CNF	2800	Iris	20	3	5	36		32.69286	-109.900864	2828	77.28	20	9
7	CNF	1600	Oat	7	3	18	36		32.66839	-109.7979681	1585	39.78	56	19.5
7	CNF	2200	Oat	7	3	18	36		32.63509	-109.82078	2229	81.94	44	13
7	CNF	2800	Oat	0	3	25	36		32.69286	-109.900864	2828	77.28	20	9
7	CNF	1600	Sumac	25	3	0	36		32.66839	-109.7979681	1585	39.78	56	19.5
7	CNF	2200	Sumac	25	3	1	36		32.63509	-109.82078	2229	81.94	44	13
7	CNF	2800	Sumac	23	3	2	36		32.69286	-109.900864	2828	77.28	20	9
8	CNF	1600	Datura	14	3	11	36	31	32.66839	-109.7979681	1585	39.78	56	19.5
8	CNF	2200	Datura	24	3	1	36	25	32.63509	-109.82078	2229	81.94	44	13
8	CNF	2800	Datura	21	3	4	36	31	32.69286	-109.900864	2828	77.28	20	9
8	CNF	1600	Iris	7	3	18	36		32.66839	-109.7979681	1585	39.78	56	19.5
8	CNF	2200	Iris	22	3	3	36		32.63509	-109.82078	2229	81.94	44	13
8	CNF	2800	Iris	23	3	2	36		32.69286	-109.900864	2828	77.28	20	9
8	CNF	1600	Oat	23	3	2	36		32.66839	-109.7979681	1585	39.78	56	19.5
8	CNF	2200	Oat	4	3	21	36		32.63509	-109.82078	2229	81.94	44	13
8	CNF	2800	Oat	0	3	25	36		32.69286	-109.900864	2828	77.28	20	9
8	CNF	1600	Sumac	25	3	0	36		32.66839	-109.7979681	1585	39.78	56	19.5
8	CNF	2200	Sumac	25	3	0	36		32.63509	-109.82078	2229	81.94	44	13
9	CNF	1600	Datura	13	3	12	36	29	32.66839	-109.7979681	1585	39.78	56	19.5
9	CNF	2200	Datura	24	3	1	36	20	32.63509	-109.82078	2229	81.94	44	13
9	CNF	2800	Datura	25	3	0	36	26	32.69286	-109.900864	2828	77.28	20	9
9	CNF	1600	Iris	24	3	1	36		32.66839	-109.7979681	1585	39.78	56	19.5
9	CNF	2200	Iris	24	3	1	36		32.63509	-109.82078	2229	81.94	44	13
9	CNF	2800	Iris	24	3	1	36		32.69286	-109.900864	2828	77.28	20	9
9	CNF	1600	Oat	7	3	15	36		32.66839	-109.7979681	1585	39.78	56	19.5
9	CNF	2200	Oat	9	3	16	36		32.63509	-109.82078	2229	81.94	44	13
9	CNF	2800	Oat	0	3	25	36		32.69286	-109.900864	2828	77.28	20	9
9	CNF	1600	Sumac	24	3	1	36		32.66839	-109.7979681	1585	39.78	56	19.5
9	CNF	2200	Sumac	24	3	2	36		32.63509	-109.82078	2229	81.94	44	13
9	CNF	2800	Sumac	25	3	0	36		32.69286	-109.900864	2828	77.28	20	9
10	CNF	1600	Datura	24	3	10	36	12	32.66839	-109.7979681	1585	39.78	56	19.5
10	CNF	2200	Datura	24	3	1	36	7	32.63509	-109.82078	2229	81.94	44	13
10	CNF	2800	Datura	25	3	0	36	5	32.69286	-109.900864	2828	77.28	20	9
10	CNF	1600	Iris	25	3	0	36		32.66839	-109.7979681	1585	39.78	56	19.5
10	CNF	2200	Iris	24	3	1	36		32.63509	-109.82078	2229	81.94	44	13
10	CNF	2800	Iris	21	3	4	36		32.69286	-109.900864	2828	77.28	20	9
10	CNF	1600	Oat	23	3	2	36		32.66839	-109.7979681	1585	39.78	56	19.5
10	CNF	2200	Oat	20	3	5	36		32.63509	-109.82078	2229	81.94	44	13
10	CNF	2800	Oat	24	3	1	36		32.69286	-109.900864	2828	77.28	20	9
10	CNF	1600	Sumac	25	3	0	36		32.66839	-109.7979681	1585	39.78	56	19.5
10	CNF	2200	Sumac	25	3	0	36		32.63509	-109.82078	2229	81.94	44	13
10	CNF	2800	Sumac	25	3	0	36		32.69286	-109.900864	2828	77.28	20	9
1	LNF	1600	Datura	24	3	1	36	13	32.9617	105.8906	1595	64.06	62	16
1	LNF	2200	Datura	24	3	4	36	25	32.92597	-105.83401	2241	53.89	43	12
1	LNF	2800	Datura	24	3	1	36	12	32.8885	-105.7975	2834	29.17	32	7
1	LNF	1600	Iris	23	3	2	36		32.9617	105.8906	1595	64.06	62	16
1	LNF	2200	Iris	23	3	2	36		32.92597	-105.83401	2241	53.89	43	12
1	LNF	2800	Iris	18	3	7	36		32.8885	-105.7975	2834	29.17	32	7
1	LNF	1600	Oat	16	3	9	36		32.9617	105.8906	1595	64.06	62	16
1	LNF	2200	Oat	6	3	19	36		32.92597	-105.83401	2241	53.89	43	12
1	LNF	2800	Oat	23	3	2	36		32.8885	-105.7975	2834	29.17	32	7
1	LNF	1600	Sumac	24	3	1	36		32.9617	105.8906	1595	64.06	62	16
1	LNF	2200	Sumac	25	3	0	36		32.92597	-105.83401	2241	53.89	43	12
1	LNF	2800	Sumac	21	3	2	36		32.8885	-105.7975	2834	29.17	32	7
2	LNF	1600	Datura	23	3	2	36	32	32.9617	105.8906	1595	64.06	62	16
2	LNF	2200	Datura	9	3	16	36	46	32.92597	-105.83401	2241	53.89	43	12
2	LNF	1600	Iris	24	3	1	36		32.9617	105.8906	1595	64.06	62	16
2	LNF	2200	Iris	1	3	24	36		32.92597	-105.83401	2241	53.89	43	12
2	LNF	2800	Iris	21	3	4	36		32.8885	-105.7975	2834	29.17	32	7
2	LNF	1600	Oat	21	3	4	36		32.9617	105.8906	1595	64.06	62	16
2	LNF	2200	Oat	0	3	25	36		32.92597	-105.83401	2241	53.89	43	12
2	LNF	2800	Oat	23	3	2	36		32.8885	-105.7975	2834	29.17	32	7
2	LNF	2800	Oat	16	3	9	36		32.8885	-105.7975	2834	29.17	32	7
2	LNF	1600	Sumac	24	3	1	36		32.9617	105.8906	1595	64.06	62	16
2	LNF	2200	Sumac	0	3	25	36		32.92597	-105.83401	2241	53.89	43	12
2	LNF	2800	Sumac	25	3	0	36		32.8885	-105.7975	2834	29.17	32	7
3	LNF	1600	Datura	25	3	0	36	27	32.9617	105.8906	1595	64.06	62	16
3	LNF	2200	Datura	20	3	5	36	24	32.92597	-105.83401	2241	53.89	43	12
3	LNF	1600	Iris	24	3	1	36		32.9617	105.8906	1595	64.06	62	16
3	LNF	2200	Iris	18	3	7	36		32.92597	-105.83401	2241	53.89	43	12
3	LNF	2800	Iris	24	3	1	36		32.8885	-105.7975	2834	29.17	32	7
3	LNF	1600	Oat	18	3	7	36		32.9617	105.8906	1595	64.06	62	16
3	LNF	2200	Oat	0	3	25	36		32.92597	-105.83401	2241	53.89	43	12
3	LNF	2800	Oat	20	3	5	36		32.8885	-105.7975	2834	29.17	32	7
3	LNF	1600	Sumac	25	3	0	36		32.9617	105.8906	1595	64.06	62	16
3	LNF	2200	Sumac	25	3	0	36		32.92597	-105.83401	2241	53.89	43	12
3	LNF	2800	Sumac	25	3	2	36		32.8885	-105.7975	2834	29.17	32	7
4	LNF	1600	Datura	25	3	0	36	31	32.9617	105.8906	1595	64.06	62	16
4	LNF	2200	Datura	24	3	1	36	9	32.92597	-105.83401	2241	53.89	43	12
4	LNF	1600	Iris	24	3	1	36		32.9617	105.8906	1595	64.06	62	16
4	LNF	2200	Iris	22	3	3	36		32.92597	-105.83401	2241	53.89	43	12
4	LNF	2800	Iris	19	3	6	36		32.8885	-105.7975	2834	29.17	32	7
4	LNF	1600	Oat	24	3	4	36		32.9617	105.8906	1595	64.06	62	16
4	LNF	2200	Oat	1	3	24	36		32.92597	-105.83401	2241	53.89	43	12
4	LNF	2800	Oat	24	3	1	36		32.8885	-105.7975	2834	29.17	32	7
4	LNF	1600	Sumac	25	3	0	36		32.9617	105.8906	1595	64.06	62	16
4	LNF	2200	Sumac	25	3	0	36		32.92597	-105.83401	2241	53.89	43	12
4	LNF	2800	Sumac	25	3	0	36		32.8885	-105.7975	2834	29.17	32	7
5	LNF	1600	Datura	24	3	1	36	28	32.9617	105.8906	1595	64.06	62	16
5	LNF	2200	Datura	0	3	25	36	25	32.92597	-105.83401	2241	53.89	43	12
5	LNF	2800	Datura	25	3	1	36		32.8885	-105.7975	2834	29.17	32	7
5	LNF	1600	Iris	22	3	0	36		32.9617	105.8906	1595	64.06	62	16
5	LNF	2200	Iris	24	3	1	36		32.92597	-105.83401	2241	53.89	43	12
5	LNF	1600	Oat	25	3	0	36		32.9617	105.8906	1595	64.06	62	16
5	LNF	2200	Oat	0	3	25	36		32.92597	-105.83401	2241	53.89	43	12
5	LNF	1600	Sumac	25	3	0	36		32.9617	105.8906	1595	64.06	62	16
5	LNF	2200	Sumac	2	3	23	36		32.92597	-105.83401	2241	53.89	43	12
5	LNF	2800	Sumac	25	3	0	36		32.8885	-105.7975	2834	29.17	32	7
6	LNF	1600	Datura	23	3	2	36	10	32.9617	105.8906	1595	64.06	62	16
6	LNF	2200	Datura	17	3	8	36	58	32.92597	-105.83401	2241	53.89	43	12
6	LNF	1600	Iris	25	3	0	36		32.9617	105.8906	1595	64.06	62	16
6	LNF	2200	Iris	0	3	25	36		32.92597	-105.83401	2241	53.89	43	12
6	LNF	1600	Oat	21	3	4	36		32.9617	105.8906	1595	64.06	62	16
6	LNF	2200	Oat	0	3	25	36		32.92597	-105.83401	2241	53.89	43	12
6	LNF	1600	Sumac	21	3	4	36		32.9617	105.8906	1595	64.06	62	16
6	LNF	2200	Sumac	25	3	0	36		32.92597	-105.83401	2241	53.89	43	12
7	LNF	1600	Datura	17	3	8	36	36	32.9617	105.8906	1595	64.06	62	16
7	LNF	2200	Datura	19	3	6	36	46	32.92597	-105.83401	2241	53.89	43	12
7	LNF	2800	Datura	12	3	13	36		32.8885	-105.7975	2834	29.17	32	7
7	LNF	1600	Iris	21	3	4	36		32.9617	105.8906	1595	64.06	62	16
7	LNF	2200	Iris	20	3	5	36		32.92597	-105.83401	2241	53.89	43	12
7	LNF	1600	Oat	22	3	4	36		32.9617	105.8906	1595	64.06	62	16
7	LNF	2200	Oat	7	3	18	36		32.92597	-105.83401	2241	53.89	43	12
7	LNF	1600	Sumac	16	3	10	36		32.9617	105.8906	1595	64.06	62	16
7	LNF	2200	Sumac	25	3	0	36		32.92597	-105.83401	2241	53.89	43	12
8	LNF	1600	Datura	19	3	6	36	30	32.9617	105.8906	1595	64.06	62	16
8	LNF	2200	Datura	0	3	25	36	60	32.92597	-105.83401	2241	53.89	43	12
8	LNF	1600	Iris	23	3	2	36		32.9617	105.8906	1595	64.06	62	16
8	LNF	2200	Iris	15	3	10	36		32.92597	-105.83401	2241	53.89	43	12
8	LNF	1600	Oat	10	3	15	36		32.9617	105.8906	1595	64.06	62	16
8	LNF	2200	Oat	0	3	25	36		32.92597	-105.83401	2241	53.89	43	12
8	LNF	1600	Sumac	18	3	7	36		32.9617	105.8906	1595	64.06	62	16
8	LNF	2200	Sumac	25	3	0	36		32.92597	-105.83401	2241	53.89	43	12
9	LNF	1600	Datura	25	3	1	36	12	32.9617	105.8906	1595	64.06	62	16
9	LNF	2200	Datura	8	3	17	36	53	32.92597	-105.83401	2241	53.89	43	12
9	LNF	1600	Iris	24	3	1	36		32.9617	105.8906	1595	64.06	62	16
9	LNF	2200	Iris	8	3	17	36		32.92597	-105.83401	2241	53.89	43	12
9	LNF	1600	Oat	15	3	9	36		32.9617	105.8906	1595	64.06	62	16
9	LNF	2200	Oat	6	3	19	36		32.92597	-105.83401	2241	53.89	43	12
9	LNF	1600	Sumac	24	3	1	36		32.9617	105.8906	1595	64.06	62	16
9	LNF	2200	Sumac	25	3	0	36		32.92597	-105.83401	2241	53.89	43	12
10	LNF	1600	Datura	22	3	3	36	15	32.9617	105.8906	1595	64.06	62	16
10	LNF	2200	Datura	22	3	3	36	14	32.92597	-105.83401	2241	53.89	43	12
10	LNF	1600	Iris	21	3	4	36		32.9617	105.8906	1595	64.06	62	16
10	LNF	2200	Iris	12	3	2	36		32.92597	-105.83401	2241	53.89	43	12
10	LNF	1600	Oat	18	3	7	36		32.9617	105.8906	1595	64.06	62	16
10	LNF	2200	Oat	18	3	7	36		32.92597	-105.83401	2241	53.89	43	12
10	LNF	1600	Sumac	25	3	1	36		32.9617	105.8906	1595	64.06	62	16
10	LNF	2200	Sumac	23	3	2	36		32.92597	-105.83401	2241	53.89	43	12
1	MOG	1600	Datura	15	3	10	36	85	33.45402	-108.92729	1565	62.11	50.5	23
1	MOG	2200	Datura	5	3	20	36	54	33.57691	-108.72841	2239	57.67	41	7
1	MOG	1600	Iris	0	3	25	36		33.45402	-108.92729	1565	62.11	50.5	23
1	MOG	2200	Iris	17	3	8	36		33.57691	-108.72841	2239	57.67	41	7
1	MOG	1600	Oat	0	3	25	36		33.45402	-108.92729	1565	62.11	50.5	23
1	MOG	2200	Oat	0	3	25	36		33.57691	-108.72841	2239	57.67	41	7
1	MOG	1600	Sumac	0	3	25	36		33.45402	-108.92729	1565	62.11	50.5	23
1	MOG	2200	Sumac	24	3	1	36		33.57691	-108.72841	2239	57.67	41	7
2	MOG	1600	Datura	0	3	25	36	84	33.45402	-108.92729	1565	62.11	50.5	23
2	MOG	2200	Datura	20	3	5	36	20	33.57691	-108.72841	2239	57.67	41	7
2	MOG	1600	Iris	0	3	25	36		33.45402	-108.92729	1565	62.11	50.5	23
2	MOG	2200	Iris	20	3	5	36		33.57691	-108.72841	2239	57.67	41	7
2	MOG	1600	Oat	0	3	25	36		33.45402	-108.92729	1565	62.11	50.5	23
2	MOG	2200	Oat	15	3	10	36		33.57691	-108.72841	2239	57.67	41	7
2	MOG	1600	Sumac	16	3	9	36		33.45402	-108.92729	1565	62.11	50.5	23
2	MOG	2200	Sumac	25	3	0	36		33.57691	-108.72841	2239	57.67	41	7
3	MOG	1600	Datura	0	3	25	36	94	33.45402	-108.92729	1565	62.11	50.5	23
3	MOG	2200	Datura	24	3	1	36	10	33.57691	-108.72841	2239	57.67	41	7
3	MOG	1600	Iris	6	3	19	36		33.45402	-108.92729	1565	62.11	50.5	23
3	MOG	2200	Iris	19	3	6	36		33.57691	-108.72841	2239	57.67	41	7
3	MOG	1600	Oat	0	3	25	36		33.45402	-108.92729	1565	62.11	50.5	23
3	MOG	2200	Oat	22	3	3	36		33.57691	-108.72841	2239	57.67	41	7
3	MOG	1600	Sumac	0	3	25	36		33.45402	-108.92729	1565	62.11	50.5	23
3	MOG	2200	Sumac	25	3	0	36		33.57691	-108.72841	2239	57.67	41	7
4	MOG	1600	Datura	9	3	16	36	69	33.45402	-108.92729	1565	62.11	50.5	23
4	MOG	2200	Datura	19	3	6	36	32	33.57691	-108.72841	2239	57.67	41	7
4	MOG	1600	Iris	22	3	3	36		33.45402	-108.92729	1565	62.11	50.5	23
4	MOG	2200	Iris	23	3	2	36		33.57691	-108.72841	2239	57.67	41	7
4	MOG	1600	Oat	0	3	25	36		33.45402	-108.92729	1565	62.11	50.5	23
4	MOG	2200	Oat	1	3	24	36		33.57691	-108.72841	2239	57.67	41	7
4	MOG	1600	Sumac	0	3	25	36		33.45402	-108.92729	1565	62.11	50.5	23
4	MOG	2200	Sumac	25	3	0	36		33.57691	-108.72841	2239	57.67	41	7
5	MOG	1600	Datura	13	3	12	36	23	33.45402	-108.92729	1565	62.11	50.5	23
5	MOG	2200	Datura	24	3	1	36	10	33.57691	-108.72841	2239	57.67	41	7
5	MOG	1600	Iris	24	3	1	36		33.45402	-108.92729	1565	62.11	50.5	23
5	MOG	2200	Iris	24	3	1	36		33.57691	-108.72841	2239	57.67	41	7
5	MOG	1600	Oat	15	3	10	36		33.45402	-108.92729	1565	62.11	50.5	23
5	MOG	2200	Oat	17	3	8	36		33.57691	-108.72841	2239	57.67	41	7
5	MOG	1600	Sumac	25	3	0	36		33.45402	-108.92729	1565	62.11	50.5	23
5	MOG	2200	Sumac	25	3	0	36		33.57691	-108.72841	2239	57.67	41	7
6	MOG	1600	Datura	21	3	4	36	39	33.45402	-108.92729	1565	62.11	50.5	23
6	MOG	2200	Datura	24	3	1	36	32	33.57691	-108.72841	2239	57.67	41	7
6	MOG	1600	Iris	23	3	2	36		33.45402	-108.92729	1565	62.11	50.5	23
6	MOG	2200	Iris	19	3	6	36		33.57691	-108.72841	2239	57.67	41	7
6	MOG	1600	Oat	3	3	22	36		33.45402	-108.92729	1565	62.11	50.5	23
6	MOG	2200	Oat	0	3	25	36		33.57691	-108.72841	2239	57.67	41	7
6	MOG	1600	Sumac	14	3	11	36		33.45402	-108.92729	1565	62.11	50.5	23
6	MOG	2200	Sumac	25	3	0	36		33.57691	-108.72841	2239	57.67	41	7
7	MOG	1600	Datura	19	3	6	36	8	33.45402	-108.92729	1565	62.11	50.5	23
7	MOG	2200	Datura	22	3	3	36	17	33.57691	-108.72841	2239	57.67	41	7
7	MOG	1600	Iris	24	3	1	36		33.45402	-108.92729	1565	62.11	50.5	23
7	MOG	2200	Iris	23	3	2	36		33.57691	-108.72841	2239	57.67	41	7
7	MOG	1600	Oat	24	3	1	36		33.45402	-108.92729	1565	62.11	50.5	23
7	MOG	2200	Oat	14	3	11	36		33.57691	-108.72841	2239	57.67	41	7
7	MOG	1600	Sumac	25	3	0	36		33.45402	-108.92729	1565	62.11	50.5	23
7	MOG	2200	Sumac	25	3	1	36		33.57691	-108.72841	2239	57.67	41	7
8	MOG	1600	Datura	23	3	2	36	31	33.45402	-108.92729	1565	62.11	50.5	23
8	MOG	2200	Datura	25	3	0	36	8	33.57691	-108.72841	2239	57.67	41	7
8	MOG	1600	Iris	22	3	3	36		33.45402	-108.92729	1565	62.11	50.5	23
8	MOG	2200	Iris	24	3	1	36		33.57691	-108.72841	2239	57.67	41	7
8	MOG	1600	Oat	0	3	25	36		33.45402	-108.92729	1565	62.11	50.5	23
8	MOG	2200	Oat	18	3	7	36		33.57691	-108.72841	2239	57.67	41	7
8	MOG	1600	Sumac	24	3	1	36		33.45402	-108.92729	1565	62.11	50.5	23
8	MOG	2200	Sumac	25	3	0	36		33.57691	-108.72841	2239	57.67	41	7
9	MOG	1600	Datura	6	3	19	36	61	33.45402	-108.92729	1565	62.11	50.5	23
9	MOG	1600	Iris	10	3	15	36		33.45402	-108.92729	1565	62.11	50.5	23
9	MOG	1600	Oat	0	3	25	36		33.45402	-108.92729	1565	62.11	50.5	23
9	MOG	1600	Sumac	23	3	2	36		33.45402	-108.92729	1565	62.11	50.5	23
10	MOG	1600	Datura	0	3	25	36	54	33.45402	-108.92729	1565	62.11	50.5	23
10	MOG	1600	Iris	21	3	4	36		33.45402	-108.92729	1565	62.11	50.5	23
10	MOG	1600	Oat	0	3	25	36		33.45402	-108.92729	1565	62.11	50.5	23
10	MOG	1600	Sumac	25	3	0	36		33.45402	-108.92729	1565	62.11	50.5	23
1	CHI	1600	Datura	0	4	25	48	44	31.88361	-109.1781	1602	39.89	47	15
1	CHI	2200	Datura	23	4	2	48	12	31.92433	-109.25466	2206	51.39	43	16
1	CHI	2800	Datura	22	4	3	48	39	31.887927	-109.27999	2787	55.39	30	10.5
1	CHI	1600	Iris	25	4	0	48		31.88361	-109.1781	1602	39.89	47	15
1	CHI	2200	Iris	n.a.	4	0	48		31.92433	-109.25466	2206	51.39	43	16
1	CHI	2800	Iris	25	4	10	48		31.887927	-109.27999	2787	55.39	30	10.5
1	CHI	1600	Oat	6	4	19	48		31.88361	-109.1781	1602	39.89	47	15
1	CHI	2200	Oat	15	4	10	48		31.92433	-109.25466	2206	51.39	43	16
1	CHI	2800	Oat	0	4	25	48		31.887927	-109.27999	2787	55.39	30	10.5
1	CHI	1600	Sumac	25	4	0	48		31.88361	-109.1781	1602	39.89	47	15
1	CHI	2200	Sumac	25	4	0	48		31.92433	-109.25466	2206	51.39	43	16
1	CHI	2800	Sumac	24	4	1	48		31.887927	-109.27999	2787	55.39	30	10.5
2	CHI	1600	Datura	20	4	5	48	11	31.88361	-109.1781	1602	39.89	47	15
2	CHI	2200	Datura	22	4	3	48	12	31.92433	-109.25466	2206	51.39	43	16
2	CHI	2800	Datura	24	4	1	48	23	31.887927	-109.27999	2787	55.39	30	10.5
2	CHI	1600	Iris	23	4	2	48		31.88361	-109.1781	1602	39.89	47	15
2	CHI	2200	Iris	n.a.	4	0	48		31.92433	-109.25466	2206	51.39	43	16
2	CHI	2800	Iris	14	4	11	48		31.887927	-109.27999	2787	55.39	30	10.5
2	CHI	1600	Oat	21	4	4	48		31.88361	-109.1781	1602	39.89	47	15
2	CHI	2200	Oat	16	4	9	48		31.92433	-109.25466	2206	51.39	43	16
2	CHI	2800	Oat	14	4	11	48		31.887927	-109.27999	2787	55.39	30	10.5
2	CHI	1600	Sumac	25	4	0	48		31.88361	-109.1781	1602	39.89	47	15
2	CHI	2200	Sumac	25	4	0	48		31.92433	-109.25466	2206	51.39	43	16
2	CHI	2800	Sumac	25	4	0	48		31.887927	-109.27999	2787	55.39	30	10.5
3	CHI	1600	Datura	8	4	17	48	36	31.88361	-109.1781	1602	39.89	47	15
3	CHI	2200	Datura	24	4	1	48	6	31.92433	-109.25466	2206	51.39	43	16
3	CHI	2800	Datura	25	4	0	48	20	31.887927	-109.27999	2787	55.39	30	10.5
3	CHI	1600	Iris	23	4	2	48		31.88361	-109.1781	1602	39.89	47	15
3	CHI	2200	Iris	n.a.	4	0	48		31.92433	-109.25466	2206	51.39	43	16
3	CHI	2800	Iris	13	4	12	48		31.887927	-109.27999	2787	55.39	30	10.5
3	CHI	1600	Oat	8	4	17	48		31.88361	-109.1781	1602	39.89	47	15
3	CHI	2200	Oat	21	4	4	48		31.92433	-109.25466	2206	51.39	43	16
3	CHI	2800	Oat	19	4	6	48		31.887927	-109.27999	2787	55.39	30	10.5
3	CHI	1600	Sumac	25	4	0	48		31.88361	-109.1781	1602	39.89	47	15
3	CHI	2200	Sumac	24	4	1	48		31.92433	-109.25466	2206	51.39	43	16
3	CHI	2800	Sumac	23	4	2	48		31.887927	-109.27999	2787	55.39	30	10.5
4	CHI	1600	Datura	16	4	9	48	19	31.88361	-109.1781	1602	39.89	47	15
4	CHI	2200	Datura	24	4	1	48	9	31.92433	-109.25466	2206	51.39	43	16
4	CHI	2800	Datura	3	4	22	48	51	31.887927	-109.27999	2787	55.39	30	10.5
4	CHI	1600	Iris	20	4	5	48		31.88361	-109.1781	1602	39.89	47	15
4	CHI	2200	Iris	4	4	0	48		31.92433	-109.25466	2206	51.39	43	16
4	CHI	2800	Iris	22	4	3	48		31.887927	-109.27999	2787	55.39	30	10.5
4	CHI	1600	Oat	22	4	3	48		31.88361	-109.1781	1602	39.89	47	15
4	CHI	2200	Oat	17	4	8	48		31.92433	-109.25466	2206	51.39	43	16
4	CHI	2800	Oat	0	4	25	48		31.887927	-109.27999	2787	55.39	30	10.5
4	CHI	1600	Sumac	23	4	2	48		31.88361	-109.1781	1602	39.89	47	15
4	CHI	2200	Sumac	25	4	0	48		31.92433	-109.25466	2206	51.39	43	16
4	CHI	2800	Sumac	24	4	1	48		31.887927	-109.27999	2787	55.39	30	10.5
5	CHI	1600	Datura	20	4	6	48	24	31.88361	-109.1781	1602	39.89	47	15
5	CHI	2200	Datura	22	4	3	48	9	31.92433	-109.25466	2206	51.39	43	16
5	CHI	2800	Datura	22	4	3	48	41	31.887927	-109.27999	2787	55.39	30	10.5
5	CHI	1600	Iris	20	4	5	48		31.88361	-109.1781	1602	39.89	47	15
5	CHI	2200	Iris	24	4	1	48		31.92433	-109.25466	2206	51.39	43	16
5	CHI	2800	Iris	18	4	7	48		31.887927	-109.27999	2787	55.39	30	10.5
5	CHI	1600	Oat	12	4	13	48		31.88361	-109.1781	1602	39.89	47	15
5	CHI	2200	Oat	20	4	5	48		31.92433	-109.25466	2206	51.39	43	16
5	CHI	2800	Oat	1	4	24	48		31.887927	-109.27999	2787	55.39	30	10.5
5	CHI	1600	Sumac	25	4	0	48		31.88361	-109.1781	1602	39.89	47	15
5	CHI	2200	Sumac	25	4	0	48		31.92433	-109.25466	2206	51.39	43	16
5	CHI	2800	Sumac	18	4	7	48		31.887927	-109.27999	2787	55.39	30	10.5
6	CHI	1600	Datura	7	4	18	48	40	31.88361	-109.1781	1602	39.89	47	15
6	CHI	2200	Datura	24	4	1	48	5	31.92433	-109.25466	2206	51.39	43	16
6	CHI	2800	Datura	23	4	14	48	18	31.887927	-109.27999	2787	55.39	30	10.5
6	CHI	1600	Iris	n.a.	4	0	48		31.88361	-109.1781	1602	39.89	47	15
6	CHI	2200	Iris	25	4	0	48		31.92433	-109.25466	2206	51.39	43	16
6	CHI	2800	Iris	n.a.	4	0	48		31.887927	-109.27999	2787	55.39	30	10.5
6	CHI	1600	Oat	4	4	21	48		31.88361	-109.1781	1602	39.89	47	15
6	CHI	2200	Oat	22	4	3	48		31.92433	-109.25466	2206	51.39	43	16
6	CHI	2800	Oat	15	4	4	48		31.887927	-109.27999	2787	55.39	30	10.5
6	CHI	1600	Sumac	24	4	1	48		31.88361	-109.1781	1602	39.89	47	15
6	CHI	2200	Sumac	24	4	1	48		31.92433	-109.25466	2206	51.39	43	16
6	CHI	2800	Sumac	25	4	0	48		31.887927	-109.27999	2787	55.39	30	10.5
7	CHI	1600	Datura	6	4	19	48	40	31.88361	-109.1781	1602	39.89	47	15
7	CHI	2200	Datura	22	4	3	48	15	31.92433	-109.25466	2206	51.39	43	16
7	CHI	2800	Datura	23	4	2	48	11	31.887927	-109.27999	2787	55.39	30	10.5
7	CHI	1600	Iris	25	4	0	48		31.88361	-109.1781	1602	39.89	47	15
7	CHI	2200	Iris	24	4	1	48		31.92433	-109.25466	2206	51.39	43	16
7	CHI	2800	Iris	n.a.	4	0	48		31.887927	-109.27999	2787	55.39	30	10.5
7	CHI	1600	Oat	5	4	20	48		31.88361	-109.1781	1602	39.89	47	15
7	CHI	2200	Oat	14	4	11	48		31.92433	-109.25466	2206	51.39	43	16
7	CHI	2800	Oat	16	4	8	48		31.887927	-109.27999	2787	55.39	30	10.5
7	CHI	1600	Sumac	24	4	1	48		31.88361	-109.1781	1602	39.89	47	15
7	CHI	2200	Sumac	25	4	0	48		31.92433	-109.25466	2206	51.39	43	16
7	CHI	2800	Sumac	25	4	1	48		31.887927	-109.27999	2787	55.39	30	10.5
8	CHI	1600	Datura	0	4	25	48	53	31.88361	-109.1781	1602	39.89	47	15
8	CHI	2200	Datura	25	4	3	48	13	31.92433	-109.25466	2206	51.39	43	16
8	CHI	2800	Datura	22	4	3	48	8	31.887927	-109.27999	2787	55.39	30	10.5
8	CHI	1600	Iris	n.a.	4	0	48		31.88361	-109.1781	1602	39.89	47	15
8	CHI	2200	Iris	23	4	2	48		31.92433	-109.25466	2206	51.39	43	16
8	CHI	2800	Iris	n.a.	4	0	48		31.887927	-109.27999	2787	55.39	30	10.5
8	CHI	1600	Oat	0	4	25	48		31.88361	-109.1781	1602	39.89	47	15
8	CHI	2200	Oat	19	4	6	48		31.92433	-109.25466	2206	51.39	43	16
8	CHI	2800	Oat	21	4	4	48		31.887927	-109.27999	2787	55.39	30	10.5
8	CHI	1600	Sumac	22	4	3	48		31.88361	-109.1781	1602	39.89	47	15
8	CHI	2200	Sumac	23	4	2	48		31.92433	-109.25466	2206	51.39	43	16
8	CHI	2800	Sumac	24	4	1	48		31.887927	-109.27999	2787	55.39	30	10.5
9	CHI	1600	Datura	0	4	25	48	54	31.88361	-109.1781	1602	39.89	47	15
9	CHI	2200	Datura	3	4	22	48	54	31.92433	-109.25466	2206	51.39	43	16
9	CHI	2800	Datura	24	4	1	48	32	31.887927	-109.27999	2787	55.39	30	10.5
9	CHI	1600	Iris	22	4	4	48		31.88361	-109.1781	1602	39.89	47	15
9	CHI	2200	Iris	22	4	3	48		31.92433	-109.25466	2206	51.39	43	16
9	CHI	2800	Iris	4	4	21	48		31.887927	-109.27999	2787	55.39	30	10.5
9	CHI	1600	Oat	1	4	24	48		31.88361	-109.1781	1602	39.89	47	15
9	CHI	2200	Oat	0	4	25	48		31.92433	-109.25466	2206	51.39	43	16
9	CHI	2800	Oat	17	4	8	48		31.887927	-109.27999	2787	55.39	30	10.5
9	CHI	1600	Sumac	25	4	1	48		31.88361	-109.1781	1602	39.89	47	15
9	CHI	2200	Sumac	21	4	4	48		31.92433	-109.25466	2206	51.39	43	16
9	CHI	2800	Sumac	25	4	2	48		31.887927	-109.27999	2787	55.39	30	10.5
[truncated: 346 more rows]
